# Supplementary material for: Building a sense of community in service-learning and its association with college students’ prosocial behavior and social responsibility
Source: Front Psychol. 2026 Mar 24;17:1796279. doi: 10.3389/fpsyg.2026.1796279 (PMC13055623; doi:10.3389/fpsyg.2026.1796279)
Supplement: Supplementary file 1 [file Data_Sheet_1.ZIP]

Archive with 3 entries (3 files):
- Data Coding Book.docx
- Dataset_Cleaned_N735.xlsx
- Appendix A Survey Questionnaire.docx
