# Supplementary material for: Building a sense of community in service-learning and its association with college students’ prosocial behavior and social responsibility
Source: Front Psychol. 2026 Mar 24;17:1796279. doi: 10.3389/fpsyg.2026.1796279 (PMC13055623; doi:10.3389/fpsyg.2026.1796279)
Supplement: Supplementary file 1 [file Data_Sheet_1.ZIP › Dataset_Cleaned_N735.xlsx]

## Sheet: 肖微--Dataset_Cleaned_N735
Q1_Gender	Q2_Grade	Q3_Major	Q4_Participation	Q5_Duration	Q6_TeamSize	Q7_Target	Q8_SLQ	Q9_SLQ	Q10_SLQ	Q11_SLQ	Q12_SLQ	Q13_SLQ	Q14_SOC	Q15_SOC	Q16_SOC	Q17_SOC	Q18_SOC	Q19_SOC	Q20_SOC	Q21_SOC	Q22_PSB	Q23_PSB	Q24_PSB	Q25_PSB	Q26_PSB	Q27_PSB	Q28_SR	Q29_SR	Q30_SR	Q31_SR	Q32_SR	Q33_SR
1	3	2	1	4	2	2	3	4	5	3	3	1	4	5	5	4	4	5	3	4	5	5	5	5	4	5	4	5	3	4	3	5
2	2	2	1	1	3	1	4	3	4	2	3	5	5	5	3	5	4	5	4	4	3	5	3	3	4	3	5	5	5	5	4	5
2	3	3	1	3	2	2	4	4	2	5	3	4	4	2	3	3	2	2	2	2	4	3	2	4	4	3	5	4	4	4	3	4
2	2	2	1	1	3	6	1	3	2	3	2	1	2	5	4	4	3	4	3	3	3	4	3	3	3	4	2	3	2	3	4	2
1	2	1	1	4	3	2	3	5	4	2	4	5	4	4	3	3	4	4	3	2	3	3	4	5	3	5	2	5	3	4	5	4
1	2	2	1	3	1	5	4	5	4	4	3	4	4	5	3	3	3	5	4	3	4	5	4	3	3	5	4	4	3	3	3	3
1	1	3	1	3	2	1	3	5	4	3	5	4	3	3	3	5	4	4	4	4	3	3	4	5	4	5	3	4	2	2	2	3
2	3	2	1	1	2	5	4	4	4	4	2	3	4	4	5	4	3	3	2	5	4	4	3	5	4	5	5	4	5	5	5	5
2	2	2	1	4	2	1	4	4	3	3	3	4	4	4	4	5	3	5	5	5	5	4	5	5	5	5	5	5	5	3	4	5
2	1	2	1	3	4	5	3	3	4	5	2	5	2	4	3	4	5	2	3	3	5	4	4	5	5	4	5	4	5	5	5	5
1	3	3	1	2	3	4	3	4	3	4	5	4	4	3	4	3	3	4	3	4	4	4	3	2	4	2	3	3	4	5	5	4
2	2	1	1	3	3	6	3	2	3	5	2	2	4	3	4	3	3	3	4	2	4	3	4	4	4	4	1	3	4	3	4	2
2	2	2	1	1	3	2	3	3	3	2	3	4	3	4	4	5	5	3	4	2	4	3	4	5	5	3	3	3	4	3	2	4
1	4	1	1	3	2	1	1	2	4	3	2	3	4	5	4	5	4	3	2	4	5	5	4	3	5	4	2	2	3	3	5	4
1	2	1	1	1	4	1	3	3	2	4	2	4	4	3	4	3	3	3	3	3	2	4	4	4	4	3	5	4	5	5	5	5
1	1	1	1	3	3	6	3	3	3	5	2	3	3	3	5	4	4	5	3	5	3	4	3	4	5	3	3	3	3	4	3	4
1	4	1	1	2	3	4	4	5	5	4	5	3	3	5	5	4	5	4	5	2	5	5	3	3	5	5	4	4	5	5	4	5
2	2	2	1	1	4	5	5	5	4	3	5	3	5	4	4	3	5	5	4	3	5	5	4	4	5	3	5	5	5	4	5	5
2	1	1	1	1	2	1	5	4	5	5	3	4	5	5	5	4	4	3	5	5	4	5	5	4	5	5	4	4	4	3	4	5
1	1	2	1	1	3	2	2	3	3	2	4	3	4	5	2	3	4	3	3	4	5	4	4	4	5	5	5	4	2	4	4	4
2	3	1	1	2	1	1	3	3	3	2	3	3	3	3	3	4	3	4	3	4	5	5	5	3	3	3	3	3	3	3	3	3
1	2	1	1	2	2	7	3	4	5	3	5	3	3	2	4	4	5	4	4	5	3	5	3	5	4	5	5	5	5	5	5	4
1	2	1	1	2	2	5	3	4	2	3	3	4	4	3	3	3	3	4	5	4	5	5	5	4	4	3	4	4	5	5	5	5
1	3	1	1	1	4	6	5	2	5	4	3	4	3	4	5	3	3	3	3	1	3	3	3	4	3	2	4	4	3	3	5	4
2	3	2	1	1	4	2	3	4	3	3	3	2	3	2	5	3	4	5	3	3	3	4	5	4	5	5	4	4	4	3	4	4
2	1	2	1	3	3	4	4	4	4	4	3	4	5	2	4	4	2	5	5	4	3	4	5	3	4	5	4	5	4	4	5	4
1	1	2	1	1	3	5	2	2	4	4	3	4	5	4	4	3	4	5	4	2	3	4	4	3	3	3	4	5	3	3	3	5
2	1	2	1	4	2	2	3	3	4	3	2	3	4	4	5	5	1	4	3	4	3	2	1	3	2	4	3	2	2	3	2	3
2	3	1	1	3	4	6	4	4	3	2	4	5	4	3	2	3	4	5	3	5	3	4	3	3	4	3	5	5	5	5	5	5
1	1	3	1	2	2	6	2	3	2	5	3	5	4	3	4	4	2	3	4	5	5	4	3	3	4	4	4	4	4	4	4	3
2	2	2	1	2	2	6	3	3	5	3	4	4	5	5	3	3	3	3	2	3	4	3	4	4	4	4	2	5	3	4	1	2
1	3	2	1	3	1	5	1	3	2	2	3	4	4	4	3	5	5	4	4	4	3	3	4	5	3	4	3	5	4	5	3	4
1	3	1	1	1	3	2	4	4	3	4	4	4	4	5	4	5	5	4	5	5	4	4	5	5	3	5	5	5	4	5	5	5
2	1	1	1	1	3	2	2	2	2	3	4	2	5	2	5	4	4	4	4	4	3	5	3	5	3	5	3	2	3	3	4	4
2	3	1	1	1	2	7	5	4	5	4	3	3	5	4	4	3	4	4	4	3	5	5	4	5	4	4	5	5	4	3	4	5
2	1	1	1	3	1	1	3	3	4	3	3	2	3	4	2	4	3	2	2	1	3	3	3	3	4	4	4	4	4	4	5	5
1	3	2	1	1	3	5	4	4	3	4	3	4	4	4	5	3	3	4	5	5	5	5	4	5	4	4	5	5	5	5	5	4
1	1	2	1	2	1	5	5	5	5	4	5	3	5	4	4	3	4	4	5	2	5	4	3	5	5	5	5	4	4	3	5	5
2	2	2	1	4	3	4	3	4	3	4	4	2	4	4	3	4	3	5	4	2	5	4	4	2	3	4	4	4	5	3	5	5
2	3	2	1	3	4	7	3	5	4	4	3	3	2	4	2	3	4	3	3	2	4	5	5	5	3	5	3	4	4	5	3	3
1	1	3	1	2	2	2	5	5	3	5	2	3	4	4	5	5	4	4	4	4	4	5	4	3	5	5	5	5	5	5	5	5
2	1	2	1	1	1	2	1	1	3	2	3	3	2	3	1	3	4	1	4	2	5	4	4	5	5	4	4	3	5	3	4	4
1	3	4	1	3	3	1	5	4	3	5	3	3	4	5	4	3	3	3	4	5	4	4	5	5	4	4	4	4	4	5	5	5
2	3	1	1	2	3	3	2	2	3	3	2	2	3	2	3	4	3	3	2	4	3	3	3	5	4	2	2	1	3	3	2	2
1	2	1	1	1	2	2	4	5	5	5	3	5	4	4	3	3	3	2	2	3	4	4	3	2	3	3	3	4	4	5	4	3
2	2	1	1	1	4	2	4	4	5	5	3	5	4	4	5	4	5	3	1	5	5	4	4	5	5	3	2	5	4	4	5	3
1	2	2	1	4	1	6	3	3	3	4	2	5	3	3	4	3	3	4	3	2	4	4	3	5	4	5	4	4	5	5	4	5
2	1	3	1	2	2	6	2	3	3	2	2	3	3	4	3	4	4	5	3	3	3	3	3	3	2	5	4	3	3	5	4	4
2	1	1	1	3	3	1	5	4	4	3	3	3	4	4	3	3	5	4	4	4	3	2	2	3	3	4	3	3	4	4	4	4
1	1	4	1	3	4	2	4	3	4	3	5	3	5	4	5	3	4	3	4	5	5	4	5	5	4	5	4	3	4	5	3	4
2	4	1	1	2	1	6	4	3	4	2	5	3	2	2	2	3	3	2	2	2	3	4	4	3	3	5	3	5	3	4	3	2
2	2	4	1	2	3	1	3	4	2	2	3	2	2	4	4	4	3	3	3	2	4	3	4	5	2	4	3	4	5	5	3	4
2	2	1	1	2	2	1	4	5	5	4	5	5	3	4	3	2	3	3	3	5	4	4	4	5	4	5	5	5	4	5	5	5
2	2	1	1	2	2	1	5	5	5	4	3	3	5	5	4	4	4	5	4	4	5	4	5	4	5	2	4	5	4	5	4	3
2	4	2	1	2	1	4	4	2	4	4	3	5	3	4	4	3	4	3	3	4	4	2	3	3	3	3	5	5	4	5	5	5
2	1	1	1	3	4	1	5	3	4	5	5	2	2	4	2	3	3	5	4	3	5	3	3	3	2	4	3	4	3	4	4	3
1	2	1	1	2	1	7	4	5	5	3	4	2	4	5	5	5	5	5	4	5	5	5	4	5	5	5	4	4	5	3	5	5
1	2	1	1	3	2	3	4	5	5	5	2	5	3	5	4	4	5	2	3	5	5	4	5	5	5	4	5	4	4	4	5	5
1	2	3	1	2	2	4	3	5	3	4	4	5	4	3	4	5	3	4	4	4	3	4	3	4	3	2	4	4	4	5	4	3
1	1	2	1	2	4	1	2	4	3	2	3	3	4	4	3	3	3	2	2	3	4	4	3	3	4	5	4	2	4	2	4	4
1	3	1	1	2	3	4	3	1	5	3	2	1	5	5	5	3	4	5	3	5	4	4	3	5	5	5	4	4	4	3	4	5
1	4	2	1	2	3	5	4	4	5	5	5	3	5	5	5	5	4	5	5	5	4	5	5	5	4	3	5	5	5	3	4	3
2	2	2	1	3	2	5	2	3	3	4	4	4	4	4	5	4	5	3	5	5	4	5	5	4	5	3	4	4	5	5	5	3
1	2	1	1	1	3	5	5	4	3	5	4	5	3	4	4	4	3	3	4	3	4	3	5	3	5	5	5	5	3	4	5	4
1	4	2	1	2	2	4	3	3	4	4	3	5	4	4	5	3	2	4	5	5	4	5	5	5	5	4	3	3	3	4	5	3
2	3	1	1	1	3	6	3	3	1	3	2	4	4	3	2	4	4	5	5	4	2	3	4	3	4	2	5	4	2	4	4	4
1	1	1	1	2	4	6	4	5	4	4	3	3	3	4	4	4	3	4	4	3	5	3	4	5	2	5	4	5	5	4	5	5
2	2	2	1	2	1	5	4	3	5	4	4	3	4	3	5	4	3	3	4	3	5	4	3	5	4	4	4	3	4	3	3	4
1	2	1	1	2	3	1	3	4	4	4	3	3	4	4	4	5	3	5	3	3	5	5	5	4	5	5	5	5	5	5	4	5
2	2	2	1	4	1	1	5	4	4	3	3	5	3	3	4	4	2	3	3	2	4	5	5	5	5	5	4	4	5	5	5	5
2	3	2	1	2	2	1	4	3	5	3	4	4	2	4	3	4	2	4	4	1	3	3	4	3	4	4	5	3	5	4	4	4
1	4	1	1	3	2	5	4	4	4	3	3	5	4	4	3	3	3	4	5	3	5	5	5	4	5	5	4	5	4	3	5	5
1	4	2	1	2	2	3	5	4	5	5	4	4	3	3	5	5	5	3	4	5	5	5	3	4	4	4	4	4	4	5	4	4
2	2	1	1	2	2	3	1	3	3	5	3	2	2	4	3	5	5	4	5	3	2	3	3	4	5	4	4	3	3	5	4	3
2	1	4	1	1	3	6	3	4	4	5	3	4	5	4	4	3	4	5	5	5	4	4	5	4	5	5	3	4	4	5	2	4
2	5	2	1	1	2	6	4	4	4	4	4	5	2	4	4	4	5	5	4	4	5	4	5	5	4	5	5	5	5	5	5	5
2	3	3	1	2	3	6	3	2	2	3	4	3	3	2	3	3	3	3	3	1	4	4	4	4	3	3	2	3	3	2	2	3
1	1	2	1	2	2	2	3	3	4	2	5	3	3	3	3	4	4	3	5	3	4	4	5	4	4	4	4	4	4	5	5	5
1	4	1	1	1	1	5	3	5	5	5	3	4	4	5	5	3	4	4	4	4	5	5	5	5	4	4	3	4	3	4	3	4
1	3	2	1	1	3	2	3	4	4	3	2	4	3	3	4	4	4	3	3	3	3	4	3	4	5	3	4	3	5	4	4	3
2	2	4	1	1	2	1	1	4	4	5	3	1	3	5	3	4	5	4	4	3	4	5	5	5	3	4	5	3	4	5	4	5
2	2	2	1	4	2	1	4	2	2	5	3	4	3	4	2	2	1	2	3	4	5	4	2	2	5	3	4	4	3	2	5	5
1	2	3	1	2	3	2	1	3	3	3	3	4	4	4	4	5	4	2	3	3	5	4	5	3	2	4	4	5	4	5	5	5
1	1	3	1	2	2	3	2	4	1	1	4	4	4	3	3	4	3	5	3	3	4	5	2	5	3	5	4	5	4	5	5	4
1	1	1	1	1	1	6	2	2	3	1	2	4	3	3	3	2	2	5	3	4	2	2	2	3	2	4	4	3	3	5	4	5
1	3	1	1	2	2	1	4	5	3	5	4	5	3	3	4	1	3	2	4	2	5	5	5	5	4	4	4	4	4	3	4	5
2	1	2	1	1	4	5	5	3	4	3	4	4	3	3	3	2	2	4	2	3	3	5	5	5	4	5	4	4	5	5	3	5
2	1	2	1	1	3	4	3	3	3	3	4	4	4	3	4	5	3	4	3	4	5	3	2	3	3	5	5	3	5	5	4	5
2	2	3	1	2	3	2	4	2	4	4	1	3	3	3	2	4	5	3	3	4	4	5	5	4	5	4	4	5	5	5	3	5
2	2	4	1	1	3	4	3	5	3	3	4	4	3	4	5	5	2	5	5	5	4	5	4	5	5	4	5	4	4	4	4	4
1	4	1	1	1	1	2	5	4	2	3	3	4	3	5	4	4	4	3	3	3	5	4	3	5	4	3	5	5	5	3	5	5
2	1	1	1	1	2	4	5	3	3	4	5	3	5	5	3	5	5	5	4	5	5	5	5	5	4	5	4	5	5	4	4	4
2	1	2	1	1	3	3	4	4	4	3	3	3	2	3	5	2	3	4	3	3	5	4	4	5	5	5	2	3	4	3	3	3
2	3	1	1	1	1	1	2	4	4	4	3	5	5	5	5	5	5	5	5	5	4	4	5	5	5	5	5	4	4	5	5	4
2	2	3	1	2	2	1	3	5	4	3	3	5	5	5	3	4	3	4	4	4	5	4	5	4	5	4	3	4	4	5	3	3
2	1	2	1	3	2	4	4	4	5	3	4	4	2	3	5	1	5	4	5	4	4	4	4	4	3	5	5	3	4	4	5	5
2	2	2	1	2	2	6	2	5	3	4	2	2	3	4	3	2	2	2	2	3	5	4	4	4	5	5	5	4	3	3	3	4
2	1	1	1	2	4	2	3	2	3	2	2	4	2	2	2	3	4	3	2	4	3	5	5	4	5	3	5	4	4	4	3	5
1	1	2	1	1	1	5	3	3	3	3	4	5	4	4	5	5	4	3	5	5	3	4	4	5	4	5	2	4	4	2	4	3
1	2	2	1	4	2	5	2	3	2	3	4	4	3	4	4	3	4	2	4	3	4	4	4	2	3	4	4	4	4	4	3	4
1	2	2	1	2	1	6	2	4	4	3	5	5	3	3	4	4	3	4	4	3	3	3	3	3	3	4	5	4	3	3	4	5
2	4	1	1	1	4	6	4	5	5	5	4	4	3	4	3	3	5	4	3	4	4	3	3	5	3	3	4	4	4	5	5	5
1	2	2	1	2	1	4	3	4	5	2	5	5	5	5	5	5	4	5	5	5	5	5	5	5	5	5	3	4	3	4	4	5
2	2	3	1	1	2	5	4	4	5	5	2	4	4	4	4	4	3	3	4	4	5	5	5	5	5	5	5	4	4	5	5	5
2	2	1	1	2	3	6	4	3	5	5	3	3	4	2	5	5	5	5	3	5	5	4	3	4	5	3	5	5	5	5	5	5
1	1	1	1	2	3	2	3	3	4	4	4	3	3	2	3	3	3	3	3	2	5	3	4	4	3	3	4	5	3	5	3	3
2	2	1	1	3	2	2	3	4	3	3	3	2	4	3	4	5	2	5	5	4	5	5	3	5	3	3	5	3	4	5	5	5
2	1	2	1	2	2	1	3	3	3	2	4	3	5	3	4	3	4	4	4	5	4	4	3	3	3	3	1	4	4	3	3	4
1	4	2	1	3	2	6	5	4	3	2	3	3	3	5	3	3	3	2	5	3	3	3	2	3	4	3	5	5	4	3	3	3
1	1	2	1	4	2	6	4	4	2	3	5	4	3	1	2	2	4	2	4	4	3	5	3	4	3	4	5	5	5	5	5	5
1	2	1	1	1	1	1	4	5	4	4	4	5	4	5	3	4	4	5	5	5	4	5	5	5	5	5	5	5	5	4	4	3
1	1	1	1	1	2	4	3	2	3	2	2	3	2	3	3	2	3	2	2	3	5	4	4	5	4	5	3	3	5	3	4	4
2	5	2	1	2	2	4	5	5	5	5	4	5	4	2	5	3	3	4	3	4	5	4	4	5	4	4	5	5	5	5	5	5
2	2	2	1	2	2	1	3	5	5	3	4	5	5	5	4	4	5	5	3	4	4	3	4	4	5	3	5	5	5	5	4	5
2	2	4	1	2	3	7	5	4	5	4	3	5	4	3	4	5	5	2	5	5	2	3	5	4	4	4	5	5	5	5	5	4
2	1	1	1	4	4	1	4	3	3	3	2	5	4	2	3	4	3	1	3	3	3	4	4	5	4	3	5	3	4	3	5	5
2	3	2	1	3	3	1	2	3	5	3	2	5	5	4	5	5	4	5	5	5	4	5	4	4	4	4	5	5	5	5	5	4
1	1	2	1	2	1	4	5	5	5	5	4	5	3	4	4	4	5	4	5	4	5	5	5	3	4	5	5	4	5	5	4	5
2	3	2	1	2	1	5	4	2	3	3	4	5	4	4	4	3	4	4	4	5	5	3	3	3	4	2	2	4	3	3	3	3
2	1	2	1	3	4	1	3	4	3	4	3	3	3	4	4	3	4	4	2	3	5	5	4	5	5	5	5	5	5	4	5	4
2	1	2	1	4	2	5	2	2	4	4	3	3	4	4	4	5	4	5	5	5	3	3	3	5	2	4	3	4	3	4	3	5
2	1	4	1	3	1	4	4	3	2	4	3	3	3	3	4	2	4	4	2	3	2	2	3	5	4	2	4	4	4	4	3	4
1	2	1	1	1	2	1	4	4	3	4	5	3	5	3	5	2	2	3	3	3	5	4	5	5	5	4	5	5	4	4	4	4
1	2	1	1	2	3	1	4	4	4	4	5	3	2	4	4	4	4	3	3	2	4	4	3	4	3	2	4	4	3	5	5	4
1	1	2	1	1	3	4	4	3	5	5	4	5	3	4	5	5	5	5	4	3	4	5	5	5	5	5	5	5	5	5	5	5
2	3	2	1	1	2	2	3	2	3	2	5	4	5	4	4	5	3	3	3	4	5	5	4	4	4	5	3	5	2	3	3	4
2	2	1	1	1	1	6	5	3	3	4	5	4	3	3	3	2	4	5	4	5	4	5	4	5	5	5	4	5	4	5	3	3
2	2	1	1	2	4	6	4	4	4	3	4	2	5	4	4	5	4	2	5	3	3	3	4	5	3	4	5	3	4	5	3	5
1	2	1	1	2	2	7	3	5	3	2	3	4	3	3	2	3	4	2	4	2	3	3	2	5	2	3	4	4	2	2	4	3
2	2	3	1	1	3	2	4	3	5	3	4	5	5	5	3	5	5	5	5	4	3	5	4	3	3	3	4	5	4	5	4	5
2	2	1	1	2	3	7	4	3	3	3	3	3	4	5	3	3	5	2	3	5	4	5	2	3	3	4	3	1	4	3	3	4
1	1	1	1	2	3	3	4	4	4	2	4	4	1	5	2	3	3	1	3	3	5	4	3	5	5	5	4	4	4	4	4	5
1	1	1	1	2	2	2	3	3	3	4	5	4	5	4	5	3	3	3	3	5	5	5	5	4	5	5	4	3	5	4	5	4
1	3	1	1	1	2	1	4	4	4	5	4	5	3	3	3	4	3	4	3	3	5	4	4	4	5	3	5	4	5	3	4	2
2	4	1	1	2	2	1	4	3	2	3	3	5	4	5	5	4	5	3	4	4	2	3	4	3	3	4	3	4	4	3	5	3
1	2	2	1	3	4	5	3	4	2	4	4	4	3	4	4	4	4	4	3	5	4	5	4	5	5	4	5	5	4	3	5	5
2	1	1	1	1	4	4	4	4	4	3	5	3	2	3	2	4	4	4	3	3	4	4	4	5	4	5	3	5	3	4	4	4
2	2	3	1	1	1	1	3	4	5	2	2	3	4	5	4	4	4	5	4	4	5	3	3	3	5	3	5	4	5	5	5	5
1	2	1	1	2	1	4	4	3	3	4	4	1	3	3	3	4	2	5	4	5	3	3	3	4	4	4	2	3	3	4	3	3
2	1	2	1	4	4	2	4	2	5	3	3	4	3	4	4	3	3	4	4	3	3	3	3	4	3	3	3	5	5	5	5	4
2	1	3	1	2	3	4	2	3	5	3	3	5	3	4	5	5	5	5	4	5	5	5	5	5	4	5	5	5	5	5	5	5
1	3	2	1	2	4	2	3	4	4	5	4	5	4	5	5	4	3	2	4	3	4	2	3	3	3	3	4	2	3	5	5	4
2	2	2	1	2	1	6	2	3	3	2	3	3	2	3	3	3	2	4	3	2	3	5	3	4	4	3	3	3	3	3	4	4
1	1	1	1	2	2	6	4	4	3	3	3	5	5	4	4	3	4	4	4	3	4	4	3	3	4	4	5	4	4	3	4	4
1	1	1	1	1	3	4	3	2	5	2	3	3	4	4	2	3	2	4	3	4	1	2	3	4	4	4	5	3	3	4	2	4
1	1	2	1	2	3	2	5	5	4	3	4	4	3	3	4	4	3	2	4	3	3	5	5	3	4	4	4	3	4	4	4	2
2	2	4	1	4	2	2	4	5	5	5	5	4	3	3	3	5	4	3	5	3	5	5	5	5	4	5	4	3	5	4	3	5
2	1	2	1	2	1	6	4	5	4	3	2	4	3	4	2	3	2	3	5	3	4	4	3	5	5	4	4	3	2	2	3	4
1	1	2	1	3	2	2	3	3	3	2	3	2	4	4	3	4	2	5	5	4	4	4	4	4	4	5	4	2	5	4	4	5
1	3	2	1	3	2	1	3	2	5	5	3	4	2	4	3	4	4	2	3	2	4	4	4	4	4	4	5	5	4	5	4	5
2	1	2	1	1	2	1	4	3	4	3	2	4	3	4	5	2	2	3	2	3	3	4	4	4	4	4	3	3	3	4	4	3
1	2	1	1	4	4	4	5	3	5	4	5	3	5	4	4	2	4	4	4	3	4	4	2	4	4	4	3	4	4	3	3	3
1	1	2	1	1	2	4	2	3	3	4	4	4	2	2	3	2	4	3	3	3	3	4	4	4	4	4	4	4	5	4	3	5
2	1	4	1	2	3	6	5	3	5	4	5	5	3	1	1	1	3	2	1	2	3	4	3	4	4	3	2	3	4	3	3	3
2	1	1	1	1	1	1	2	3	5	4	4	4	4	4	4	3	4	5	5	3	5	3	4	5	4	3	5	4	4	5	5	5
1	3	2	1	1	3	2	4	4	4	5	5	4	3	3	3	3	4	3	4	4	4	5	5	4	3	3	4	4	5	3	4	5
2	3	1	1	2	4	6	4	3	4	3	4	5	5	5	4	1	5	4	5	5	5	5	4	3	5	5	5	4	4	5	5	5
2	3	2	1	1	1	6	3	3	3	2	3	3	5	5	5	5	3	4	5	5	4	4	5	5	5	4	4	4	3	5	5	5
1	2	1	1	2	1	2	4	3	5	4	4	4	2	2	4	4	4	4	3	1	5	4	4	5	4	5	5	5	3	5	4	4
2	2	2	1	2	2	4	4	4	2	3	3	4	3	3	4	4	4	3	2	3	3	5	2	2	5	5	4	4	4	4	4	3
1	1	2	1	1	1	2	3	4	4	3	4	5	5	3	4	4	4	5	3	3	4	2	4	4	4	4	3	3	4	3	3	4
2	1	1	1	1	3	6	4	2	3	3	5	3	3	4	3	4	4	4	3	3	4	3	5	5	3	4	5	5	3	3	4	2
2	3	2	1	2	4	1	1	2	3	3	3	3	4	4	5	3	4	2	4	3	5	2	3	2	3	3	3	3	3	2	4	2
2	1	2	1	2	2	6	4	2	2	2	3	3	3	4	3	3	5	4	3	3	3	3	5	4	4	4	4	3	2	4	3	3
1	1	4	1	3	2	5	3	2	3	2	5	3	4	4	4	4	4	3	3	4	3	4	2	4	4	3	3	2	4	2	3	3
2	1	1	1	2	2	4	5	2	2	2	3	4	4	4	5	5	4	4	3	5	2	4	5	4	4	4	4	4	3	5	2	4
1	1	1	1	3	3	1	5	2	4	3	3	3	3	3	3	4	2	4	3	3	4	4	4	5	5	5	5	3	4	3	5	4
1	1	1	1	2	1	4	4	4	3	4	1	2	3	2	3	4	3	2	2	3	5	3	4	4	3	3	4	5	4	3	3	4
1	2	4	1	2	2	3	2	3	3	3	1	3	5	5	5	5	3	5	5	3	4	5	3	5	5	5	2	4	4	4	5	3
2	2	4	1	2	3	1	4	2	4	3	3	4	3	3	3	4	4	4	3	3	3	4	4	5	5	4	5	5	3	5	4	3
2	3	2	1	1	3	5	3	4	2	5	4	5	5	5	5	5	5	4	5	3	3	4	3	3	5	4	3	5	5	3	4	4
1	3	3	1	2	1	7	3	2	4	3	4	3	3	3	2	3	2	4	3	2	4	2	3	3	5	3	5	5	4	4	2	5
2	1	2	1	3	3	4	2	2	3	2	4	3	4	3	3	3	4	2	4	3	4	3	1	3	3	3	5	4	5	5	3	3
1	1	2	1	2	1	5	4	5	4	3	2	3	4	3	3	4	5	3	5	4	4	5	5	4	5	5	4	4	3	4	4	3
2	2	1	1	3	1	1	4	3	4	3	3	5	3	3	3	3	4	4	5	3	5	4	3	4	5	5	5	5	4	5	5	5
1	2	2	1	3	4	3	3	3	3	3	3	4	4	3	4	3	1	4	2	3	4	4	4	3	4	3	3	5	4	4	4	4
2	1	1	1	3	3	1	2	5	4	2	3	4	4	5	5	3	5	3	5	3	5	5	3	4	3	4	4	3	4	3	3	5
1	2	3	1	4	1	4	4	5	5	4	4	4	5	5	4	4	2	5	5	5	5	5	5	5	5	5	2	5	5	4	4	4
2	2	2	1	2	1	6	3	4	5	3	2	3	1	2	3	3	2	3	1	3	5	4	3	4	5	4	3	3	3	4	4	4
1	2	2	1	2	1	5	3	3	3	5	3	3	4	3	5	4	3	4	4	3	3	2	3	3	4	2	2	4	3	4	2	3
1	2	1	1	2	2	1	3	5	3	3	3	4	5	2	5	4	5	5	5	5	5	3	2	4	3	5	5	4	4	5	2	3
1	1	1	1	2	1	2	5	5	5	3	5	5	5	5	4	5	4	4	3	5	5	5	5	5	5	4	3	4	5	4	4	3
2	4	1	1	2	1	4	3	3	3	5	3	5	5	5	4	3	4	5	5	5	3	5	2	4	4	4	3	4	2	3	5	3
2	3	1	1	3	2	3	2	3	3	2	5	4	3	3	3	3	4	3	3	3	4	3	3	4	4	3	4	3	4	1	4	2
1	1	1	1	2	3	6	4	3	4	5	3	2	4	4	4	3	5	5	3	5	5	5	5	5	5	5	3	5	4	4	4	4
2	3	4	1	2	3	6	3	4	4	4	4	5	4	5	4	3	5	4	4	5	5	3	5	5	5	4	5	2	4	4	5	5
2	2	2	1	1	3	4	4	4	2	2	2	3	4	2	2	3	4	3	3	3	5	3	5	4	4	5	5	5	4	4	4	3
2	3	1	1	2	1	2	3	3	3	5	4	3	3	4	3	4	4	2	3	5	3	5	4	3	3	4	5	4	3	5	2	3
2	3	1	1	1	4	2	5	3	5	4	4	5	3	5	5	5	4	4	4	4	5	5	4	3	3	4	4	5	4	5	4	5
1	2	2	1	3	3	1	3	2	4	5	5	4	3	4	3	5	5	4	4	5	5	4	5	4	4	5	4	5	5	4	4	5
1	1	2	1	2	3	2	3	2	5	4	3	5	5	4	3	3	4	4	5	4	4	4	3	4	4	3	3	3	5	4	3	3
2	1	2	1	1	3	3	4	3	4	3	2	3	2	5	4	5	4	3	4	3	5	4	4	5	4	3	5	5	5	5	5	5
2	2	4	1	1	4	5	4	5	3	4	4	5	4	1	5	5	4	4	4	4	5	3	4	5	4	5	3	5	5	4	4	4
2	2	2	1	2	2	5	5	5	5	4	3	4	3	5	5	4	5	3	3	5	5	5	5	5	5	5	2	4	4	5	4	4
1	1	4	1	2	1	1	3	3	2	1	2	3	2	4	3	4	3	3	5	4	3	4	2	3	4	2	2	4	2	5	4	3
1	1	3	1	2	3	2	3	5	4	5	4	4	4	4	4	4	5	5	4	4	5	4	5	4	5	4	5	4	3	5	4	5
2	3	1	1	1	3	1	3	1	4	5	3	3	4	5	5	3	3	3	5	3	3	4	5	4	3	4	3	5	5	1	4	3
2	5	4	1	2	3	1	4	4	2	4	3	3	4	5	4	3	3	3	3	4	4	5	3	2	4	5	4	4	4	5	4	4
2	2	1	1	2	2	6	4	4	4	5	4	4	5	2	4	4	4	3	4	2	3	4	4	4	4	3	5	4	4	3	5	4
2	1	3	1	2	1	1	3	4	3	4	5	4	4	4	3	2	3	5	4	4	4	3	2	3	5	4	5	5	5	5	5	5
2	1	1	1	2	2	3	4	2	4	4	4	4	5	5	4	3	5	5	5	3	3	5	5	4	5	5	5	4	5	5	4	4
1	1	3	1	2	4	1	2	3	4	5	3	4	4	4	5	4	3	4	5	5	4	5	5	4	5	5	5	5	5	5	4	5
1	4	3	1	1	2	6	3	4	3	5	4	4	4	3	4	1	3	4	3	3	5	5	3	5	4	4	5	3	5	2	4	4
2	1	3	1	4	2	4	4	5	2	3	3	4	4	4	4	2	3	3	3	3	3	4	3	3	4	4	5	4	3	4	5	4
2	2	2	1	2	2	1	1	5	4	2	3	5	4	2	5	4	4	4	2	3	5	4	4	5	4	4	5	4	5	4	4	5
1	1	1	1	2	2	4	5	5	5	5	5	4	5	4	5	4	5	5	5	4	3	2	2	2	2	3	4	4	5	4	5	4
1	2	1	1	1	4	5	4	3	5	3	3	3	5	5	5	5	4	5	4	3	5	4	2	4	4	4	4	5	4	5	4	3
2	2	2	1	2	3	7	2	3	2	4	4	2	3	2	4	1	5	5	3	3	4	4	2	3	5	5	5	5	5	5	5	5
1	3	1	1	1	3	1	5	5	4	5	4	5	4	5	4	4	5	3	5	5	5	5	5	5	4	5	5	4	4	4	4	4
1	1	2	1	2	2	6	5	4	3	3	3	3	4	5	4	4	5	4	4	4	4	5	4	5	5	5	5	5	5	5	5	5
2	1	1	1	4	3	6	3	3	5	4	3	4	4	5	5	4	5	4	5	2	4	5	3	3	3	4	5	5	5	5	5	5
2	1	4	1	2	1	6	2	4	3	5	4	3	3	3	3	3	4	3	4	5	5	5	3	4	5	3	5	4	5	4	5	5
2	4	2	1	1	3	4	3	4	3	3	3	3	5	5	5	5	4	3	5	5	3	4	3	3	3	2	3	4	3	4	2	3
1	3	3	1	1	2	4	2	5	4	3	5	4	5	4	5	4	5	4	4	4	4	4	4	3	5	4	5	5	5	5	3	5
2	2	1	1	2	2	3	4	4	4	3	4	3	3	3	3	3	5	4	5	5	3	4	5	5	3	4	5	5	5	5	5	4
1	2	3	1	1	3	5	2	4	5	3	4	4	3	4	4	4	5	5	5	5	4	5	4	5	4	5	3	4	4	4	4	4
1	2	4	1	1	4	4	1	3	3	3	3	3	2	3	3	3	3	3	3	3	4	5	3	4	2	3	3	5	4	5	5	4
2	1	2	1	3	1	5	4	3	4	5	5	3	2	2	3	2	4	4	3	2	3	4	5	4	5	4	4	5	4	5	4	3
2	4	2	1	2	3	3	4	3	3	2	2	4	4	4	5	4	5	4	4	3	5	4	5	5	4	5	4	3	2	4	5	5
2	2	2	1	1	2	5	4	3	3	3	2	5	4	4	4	5	2	3	4	3	4	5	5	5	5	5	4	4	3	3	5	4
2	2	1	1	4	2	6	3	2	4	3	3	4	5	5	5	5	5	5	5	5	4	4	5	5	5	5	3	5	3	5	5	3
2	2	2	1	1	1	1	4	3	2	4	3	4	5	5	3	5	5	5	5	5	5	3	5	2	5	4	3	5	5	4	5	3
1	1	1	1	4	2	6	4	2	5	4	5	3	5	4	4	5	4	3	4	4	5	5	5	5	5	5	2	3	4	3	3	2
1	1	1	1	2	2	4	3	5	4	4	5	3	4	5	3	5	4	3	5	4	4	5	5	4	4	5	4	3	4	4	4	4
1	3	1	1	3	1	6	3	5	3	4	3	5	1	3	4	3	3	3	3	2	5	3	2	2	3	3	4	3	5	4	4	5
1	1	1	1	2	2	3	3	1	1	3	3	2	3	3	4	4	3	3	2	3	4	5	4	4	5	4	4	5	3	4	5	4
2	2	1	1	3	4	2	5	3	4	3	4	3	2	3	3	4	3	4	4	4	5	4	5	3	5	5	5	5	4	5	5	3
1	1	1	1	4	1	6	5	5	4	1	3	5	3	3	4	4	3	5	3	5	5	4	5	5	4	3	5	4	3	4	5	5
2	2	4	1	1	3	2	4	5	4	3	1	4	1	4	3	3	3	3	3	3	5	3	3	2	4	2	4	5	4	3	4	4
2	1	2	1	4	2	6	4	2	3	4	4	3	5	5	4	4	4	4	2	4	5	3	4	5	5	4	5	4	5	3	5	5
2	2	4	1	2	3	4	4	3	4	4	4	5	4	4	4	2	4	2	3	4	4	5	4	4	4	5	3	5	3	5	5	4
2	3	2	1	2	2	4	3	2	4	4	3	2	5	4	4	4	4	5	3	5	5	5	5	3	3	4	3	5	4	3	4	4
2	1	1	1	2	1	2	3	3	4	3	2	2	4	4	2	3	2	2	2	5	2	4	3	3	2	3	4	4	4	5	3	5
2	2	2	1	2	1	4	3	5	3	3	3	4	5	4	3	3	4	4	3	2	2	2	2	1	2	1	3	5	3	4	4	2
1	2	2	1	1	1	2	4	3	2	2	1	3	5	5	5	5	5	5	5	4	4	5	4	3	4	5	4	2	2	4	2	3
2	2	1	1	2	1	1	2	4	4	2	1	2	3	4	4	3	2	2	3	3	5	3	4	5	5	2	3	3	4	4	4	3
1	4	2	1	2	3	2	3	3	3	3	3	4	3	3	4	2	3	3	5	3	5	5	5	4	3	5	5	5	5	5	5	4
1	3	1	1	3	4	1	3	5	3	2	4	3	4	5	5	4	3	3	3	3	4	4	5	5	4	4	5	5	5	4	5	2
2	1	2	1	3	3	7	2	5	5	3	3	5	5	5	5	5	5	5	5	5	5	4	5	5	5	4	5	5	5	5	5	5
1	1	2	1	2	3	7	3	2	4	4	5	3	5	5	4	4	5	5	5	5	5	5	5	4	5	5	4	5	5	5	5	4
2	1	1	1	2	1	2	3	4	1	4	3	4	4	5	2	3	3	3	4	4	5	4	4	4	3	4	4	4	4	3	4	5
2	2	1	1	1	2	5	1	3	5	3	3	3	4	3	3	4	3	3	5	5	3	3	4	3	5	5	4	5	4	4	5	4
2	1	2	1	1	2	2	4	2	3	2	4	3	5	5	5	4	5	5	5	5	5	5	4	5	5	5	2	3	3	4	4	5
1	2	2	1	1	1	5	3	5	2	5	3	5	5	4	5	4	5	5	5	5	5	5	5	5	5	5	5	4	5	5	2	4
1	2	1	1	2	2	6	4	3	2	2	4	3	4	4	2	4	3	4	2	2	4	2	4	4	3	2	2	4	5	1	3	2
2	1	4	1	1	2	6	4	3	3	4	1	5	5	4	4	4	5	3	5	4	2	3	2	3	2	3	3	3	4	5	5	3
2	3	1	1	4	2	3	5	2	5	5	2	4	3	3	4	3	4	4	3	3	3	3	3	2	3	4	3	4	4	4	3	2
2	1	2	1	2	2	5	2	4	5	3	5	2	4	5	5	5	4	3	4	3	5	5	5	5	4	5	4	5	5	5	5	5
2	1	4	1	2	3	2	3	3	2	4	4	4	3	5	5	4	5	3	5	4	5	5	5	4	4	5	3	5	5	5	5	5
2	3	1	1	2	3	7	4	3	5	3	5	4	2	4	3	4	3	3	3	4	5	5	5	4	5	4	5	5	4	4	5	4
1	2	1	1	1	2	1	4	3	3	4	3	2	2	3	5	3	2	2	3	2	3	4	3	3	3	3	3	4	4	4	3	4
1	2	1	1	2	4	4	3	4	1	4	3	5	4	4	3	5	3	3	5	2	1	3	3	3	3	4	4	3	3	3	5	4
2	2	1	1	2	4	5	4	5	3	5	5	5	3	5	5	5	3	5	4	4	4	4	5	5	4	3	5	5	5	5	5	4
1	1	1	1	2	2	5	4	3	4	5	4	5	4	3	3	4	4	4	5	1	3	5	2	5	5	4	5	5	4	4	3	5
1	3	2	1	2	2	1	2	4	4	3	4	2	4	4	3	4	4	5	3	4	5	4	2	2	3	3	3	3	5	4	4	3
2	3	1	1	4	2	6	3	3	3	3	3	4	3	4	5	5	5	4	4	4	3	3	3	4	5	4	3	4	5	3	5	4
2	2	2	1	3	4	1	4	3	5	3	4	5	4	5	4	5	4	5	3	3	4	4	3	4	5	4	4	4	2	4	5	4
2	1	4	1	2	4	4	5	4	3	5	4	4	2	5	2	3	4	3	3	3	3	2	4	4	3	3	4	4	3	3	4	4
2	2	3	1	2	1	1	4	4	5	4	4	4	3	5	3	4	4	4	1	3	4	3	3	5	3	4	3	4	4	3	4	3
1	2	2	1	2	2	2	3	2	4	3	4	5	4	5	5	4	4	3	4	3	4	3	3	4	4	4	5	4	3	4	3	4
2	1	1	1	1	2	4	2	3	4	1	4	4	3	4	4	2	5	4	5	3	5	2	3	5	4	3	2	4	4	5	4	4
2	4	2	1	2	2	3	5	5	3	4	3	4	5	4	5	4	5	4	4	2	4	4	4	4	3	4	4	4	3	5	4	3
1	1	2	1	1	1	1	3	3	5	5	4	5	3	3	5	4	3	3	3	5	3	4	4	4	3	4	2	4	5	4	4	4
2	4	2	1	2	4	1	5	4	5	5	4	4	4	5	3	4	3	5	4	3	5	4	4	5	3	4	4	3	3	3	3	4
2	2	1	1	2	3	3	4	5	4	4	3	5	3	3	5	2	4	3	3	3	2	2	4	3	2	3	3	5	5	4	5	4
2	1	3	1	1	3	5	4	5	3	4	5	5	4	4	4	1	4	2	4	5	4	3	4	4	3	5	5	5	4	5	5	3
2	2	2	1	4	4	6	2	2	2	4	4	3	3	2	4	3	4	3	3	3	4	4	4	4	4	3	3	3	4	4	3	4
2	3	1	1	4	3	1	4	4	4	4	3	4	2	4	4	5	4	3	4	3	5	2	4	3	3	4	3	3	4	5	4	4
1	3	1	1	3	2	2	4	3	3	2	3	4	3	3	3	3	2	1	2	2	2	2	2	2	4	4	3	4	5	4	5	5
1	3	2	1	2	3	1	3	3	2	3	3	2	3	3	2	3	2	4	3	4	4	4	4	2	3	2	4	5	5	2	4	4
2	2	3	1	3	1	1	3	5	5	3	5	4	5	4	5	5	5	5	5	3	3	4	3	4	3	5	5	5	4	5	5	4
2	2	2	1	1	3	5	2	4	3	3	3	4	4	2	3	3	2	2	3	2	3	4	4	1	2	3	3	3	4	2	2	1
2	3	2	1	3	1	4	4	3	3	3	2	3	3	4	4	2	2	3	4	3	3	3	4	4	4	4	5	4	3	4	5	4
2	1	1	1	1	3	1	4	5	5	4	3	5	5	4	4	5	4	3	5	5	4	4	5	2	5	2	5	4	3	5	3	5
2	2	2	1	3	1	1	5	4	3	3	5	3	4	5	4	3	4	3	3	4	4	5	1	4	5	5	5	5	5	5	5	5
2	1	2	1	1	1	1	4	3	3	3	4	4	2	3	3	3	5	3	3	2	3	3	3	3	3	4	4	4	3	3	4	3
2	5	1	1	3	1	6	3	3	2	4	5	2	3	4	4	5	3	2	4	4	4	4	4	5	2	3	3	5	4	4	4	5
2	4	1	1	4	1	7	2	3	3	2	2	3	4	4	3	1	3	4	3	3	3	3	4	5	3	3	2	2	3	2	1	2
2	1	2	1	1	3	1	3	4	2	1	4	2	3	4	5	4	3	4	2	4	3	4	5	4	3	4	5	5	5	5	5	5
2	3	1	1	2	3	1	5	5	5	4	5	4	5	4	5	4	4	3	4	4	4	5	4	4	5	5	4	5	3	5	4	5
2	4	2	1	4	2	6	3	3	3	2	5	4	3	4	4	4	4	4	5	4	5	3	5	5	5	4	4	4	5	2	4	4
1	1	1	1	2	1	6	4	2	5	4	3	4	3	3	3	5	3	3	3	3	4	4	5	5	3	5	5	4	5	3	3	5
1	2	1	1	3	1	3	4	5	5	3	4	5	4	2	5	4	3	2	3	4	3	4	5	4	4	4	5	3	5	5	5	5
1	4	1	1	2	1	1	2	1	2	2	2	2	5	3	4	5	5	4	5	4	4	5	2	5	3	5	5	3	5	5	3	3
2	1	4	1	2	1	1	5	5	2	4	2	3	3	4	4	4	3	4	3	3	2	4	4	3	2	3	3	4	5	5	5	4
1	2	3	1	1	4	4	3	5	4	3	3	3	3	4	5	4	3	3	3	5	3	4	3	4	5	4	4	4	4	4	3	4
2	1	4	1	1	1	2	3	2	3	4	4	3	4	3	4	4	3	3	5	5	5	3	5	5	5	5	3	3	2	4	2	4
2	4	2	1	3	2	1	5	4	3	2	4	4	5	5	5	4	5	3	3	3	4	5	5	5	4	4	3	4	5	4	2	4
1	4	1	1	2	1	4	3	3	3	1	3	4	2	4	1	3	4	5	4	3	5	5	3	4	3	5	4	4	2	4	3	5
2	4	2	1	2	1	1	4	3	4	3	3	5	5	5	4	4	4	5	5	5	5	3	5	4	3	5	4	5	5	4	5	5
1	2	2	1	2	2	5	4	5	5	5	3	5	2	4	3	3	3	4	3	4	5	4	3	3	4	5	5	2	3	3	5	3
1	3	3	1	2	3	2	3	5	3	3	1	4	3	5	2	3	1	3	3	3	5	5	4	4	4	4	4	4	4	3	4	3
2	3	1	1	3	1	1	2	3	5	4	3	4	5	5	5	4	3	4	3	5	3	2	3	5	3	4	5	5	5	5	4	5
1	1	2	1	4	1	4	3	3	4	4	4	3	3	4	3	2	4	1	3	3	5	5	4	4	3	5	5	5	4	3	4	4
1	3	1	1	2	2	2	4	3	3	4	5	4	4	4	4	3	3	3	4	3	4	2	4	3	2	3	4	4	4	4	4	3
2	1	1	1	3	1	7	3	3	3	4	4	2	4	4	5	3	5	4	3	4	4	5	2	3	5	4	4	2	5	4	3	5
2	2	2	1	3	1	4	2	3	4	2	3	4	5	4	4	3	5	2	4	4	2	2	2	2	3	2	3	5	4	3	3	5
1	1	2	1	2	4	2	4	3	5	3	3	4	3	3	4	3	3	1	5	2	5	5	5	5	4	5	4	3	3	4	4	2
2	1	1	1	4	3	5	3	1	4	4	1	4	3	3	4	5	4	4	4	4	4	3	3	4	4	4	3	5	5	3	2	4
1	1	1	1	1	2	2	4	3	3	3	4	2	4	4	4	3	3	3	2	5	4	4	4	5	4	4	5	5	4	3	4	4
1	2	2	1	1	2	6	4	4	5	3	4	3	3	3	2	3	3	4	3	3	2	3	2	4	2	3	2	4	4	3	3	3
2	1	2	1	3	2	2	4	4	5	4	3	4	4	5	4	4	4	2	3	4	3	4	4	4	4	5	3	5	3	3	5	4
2	3	3	1	2	2	4	5	4	5	3	3	4	4	5	4	5	4	3	4	3	4	4	5	3	4	3	5	5	2	3	3	5
2	1	4	1	3	3	1	4	4	3	4	3	3	5	5	5	3	5	3	4	4	5	4	3	3	4	3	4	5	4	5	4	5
2	1	2	1	3	3	3	3	3	3	3	3	4	4	5	3	4	4	2	3	4	4	3	4	4	3	2	3	4	3	3	4	5
2	2	1	1	1	1	6	2	5	2	1	3	1	4	3	4	5	4	4	4	5	3	4	3	4	5	4	4	4	4	3	3	3
2	3	2	1	3	2	6	5	2	2	2	4	5	4	3	4	4	4	3	3	5	3	5	5	2	5	4	5	5	5	4	5	5
1	1	2	1	2	2	1	4	4	5	3	1	2	4	3	4	3	3	4	5	3	4	5	4	3	3	4	3	5	4	3	3	3
2	2	1	1	2	4	1	3	3	5	5	3	5	5	4	5	4	5	5	5	4	4	4	5	5	5	3	4	3	4	5	3	2
1	3	3	1	2	3	6	4	4	4	5	2	3	3	3	4	5	4	5	5	5	3	2	5	5	3	5	5	4	5	4	2	4
2	2	1	1	4	2	6	4	5	4	2	4	4	3	2	3	5	3	4	3	4	5	4	5	5	5	5	5	5	5	5	5	4
1	1	4	1	1	1	1	3	2	2	2	4	3	4	5	4	5	5	5	5	5	5	4	5	3	3	4	4	4	3	5	5	3
1	1	2	1	2	3	4	4	2	3	2	3	4	3	3	4	5	4	2	3	2	5	5	5	4	3	3	5	4	5	5	5	4
2	3	2	1	2	1	2	5	4	4	3	4	4	2	3	2	4	4	4	3	2	4	3	4	5	2	4	3	4	2	2	3	2
2	1	2	1	3	2	6	2	4	4	3	2	5	5	4	4	3	3	5	5	4	4	5	4	4	5	5	4	5	3	5	4	5
2	3	3	1	2	1	1	4	3	3	5	4	3	5	5	4	4	3	4	4	5	5	4	5	4	4	4	4	5	3	3	5	5
2	2	2	1	1	3	1	3	5	5	3	3	1	3	4	4	4	4	4	2	2	4	4	3	4	3	3	5	5	5	5	4	4
1	4	2	1	1	1	5	1	3	2	1	2	3	2	5	5	3	3	4	4	4	4	4	4	5	4	3	3	3	4	4	5	4
1	3	1	1	2	2	1	2	4	3	5	5	3	4	5	4	3	5	3	4	5	4	3	3	4	3	2	4	3	3	3	4	5
1	5	2	1	3	4	4	3	1	4	3	4	2	4	4	3	3	3	3	5	3	4	4	5	2	5	5	5	4	5	5	5	4
2	2	1	1	1	1	3	2	2	2	4	2	3	4	3	4	5	5	5	5	4	1	5	3	3	4	4	2	3	2	4	1	4
2	3	2	1	1	2	2	2	3	4	2	4	2	4	3	4	2	5	4	2	3	5	5	4	4	3	3	4	3	2	5	5	3
2	2	2	1	4	2	2	3	2	3	3	3	1	5	3	4	2	4	5	3	2	5	5	4	5	3	5	4	4	5	4	5	4
1	2	2	1	1	1	4	3	3	1	2	2	3	3	4	3	3	2	4	3	2	5	2	5	3	3	3	3	3	4	2	5	3
2	2	1	1	4	3	1	1	2	3	5	2	1	4	3	4	4	2	5	3	4	3	3	3	4	2	3	2	4	3	5	2	3
2	3	1	1	2	1	4	5	4	3	5	4	3	4	5	4	3	4	4	4	3	3	5	3	3	4	3	4	4	4	5	5	3
2	5	2	1	3	2	6	4	5	3	3	5	2	5	5	5	4	4	3	5	4	5	5	5	5	5	5	3	4	4	3	3	4
2	3	1	1	1	2	5	3	5	4	5	4	3	5	4	3	3	5	5	4	5	5	5	5	4	5	3	4	5	5	4	4	3
2	2	1	1	1	3	1	5	5	4	4	4	4	5	4	3	4	5	5	5	5	4	5	2	3	4	4	3	4	5	4	4	5
1	2	1	1	3	3	1	4	1	4	4	4	4	4	4	1	3	4	3	2	1	3	2	3	1	3	2	3	4	4	4	5	4
1	3	4	1	3	2	2	5	4	4	4	4	3	4	3	4	4	4	2	3	4	5	4	5	5	4	5	5	5	5	5	3	4
2	1	2	1	3	1	2	5	5	5	3	5	3	5	5	4	4	4	5	3	5	5	5	5	5	3	4	5	5	5	4	5	5
1	1	1	1	1	3	3	3	3	4	1	2	3	3	3	2	3	3	1	3	4	4	5	4	3	3	4	4	5	4	4	5	4
1	2	1	1	3	2	5	3	2	3	4	4	4	4	4	4	4	5	5	5	4	4	3	3	5	4	3	5	5	5	5	4	5
1	1	1	1	3	3	1	4	3	4	3	4	5	2	4	4	4	4	4	4	4	5	4	4	3	5	5	4	4	3	3	4	5
1	1	2	1	2	3	1	5	4	5	4	5	4	2	3	3	2	4	4	3	5	3	4	4	4	3	4	5	4	5	5	5	5
2	1	2	1	3	3	2	5	3	4	5	3	2	3	3	3	3	2	2	3	4	3	4	5	4	4	5	5	3	4	4	5	4
2	1	1	1	3	2	5	4	4	5	4	3	4	5	4	4	4	5	4	3	4	2	3	3	2	5	5	3	5	4	4	5	5
2	1	1	1	2	2	1	2	3	2	1	4	3	5	4	5	2	4	5	3	3	4	4	5	5	2	4	5	5	5	4	5	4
1	5	1	1	1	3	4	4	3	5	4	3	5	4	2	3	3	4	3	2	3	5	4	3	3	3	4	3	3	4	2	2	3
2	2	2	1	2	2	2	1	4	3	3	1	5	4	3	3	3	5	4	4	4	3	5	5	4	4	5	4	4	3	4	4	5
2	2	2	1	1	1	6	3	3	3	3	1	2	3	3	5	5	2	4	3	3	4	5	5	4	4	4	4	5	4	4	4	5
1	2	1	1	2	4	6	3	4	4	4	2	5	4	4	4	4	3	3	2	3	4	4	3	3	5	2	4	4	4	5	5	4
2	1	1	1	2	4	2	4	5	5	3	4	2	4	4	5	5	5	5	5	4	3	3	4	5	5	5	5	5	4	5	5	5
1	4	1	1	1	2	1	4	4	3	2	4	5	3	4	3	2	4	2	5	3	4	3	4	3	4	4	4	4	4	4	4	5
2	3	4	1	2	1	3	4	2	4	3	3	3	4	4	4	4	5	4	5	3	4	4	5	2	4	3	4	4	3	5	4	5
2	1	1	1	1	2	1	4	2	3	3	2	5	4	4	5	4	3	4	2	4	5	5	4	5	3	3	4	4	3	3	4	4
1	2	2	1	3	3	5	3	3	5	4	3	5	3	5	3	4	4	5	4	5	4	4	1	5	4	2	4	4	4	5	3	4
1	3	2	1	4	4	6	4	3	3	4	3	5	4	3	2	4	3	4	4	4	5	4	5	2	3	3	3	3	4	3	3	2
2	4	1	1	1	1	5	5	3	3	4	3	4	4	2	3	2	3	4	3	3	5	5	5	4	5	5	3	3	3	3	3	3
2	2	1	1	4	1	6	2	2	1	2	3	3	4	3	3	3	4	3	3	4	4	4	4	4	4	4	5	3	4	4	4	4
2	2	1	1	2	4	2	3	4	4	5	5	4	5	5	5	4	4	4	4	5	5	5	3	4	3	4	4	4	4	5	5	3
2	1	2	1	1	2	1	2	3	3	3	4	3	4	4	3	3	3	3	4	3	4	5	2	4	3	4	4	5	5	4	4	4
1	5	2	1	1	2	5	4	3	3	2	3	4	3	3	2	2	2	2	3	3	4	4	4	4	3	3	3	2	3	5	4	4
1	1	2	1	2	4	2	3	4	4	3	5	5	3	3	4	3	5	4	2	4	4	5	4	5	5	4	5	5	5	5	4	5
2	4	2	1	3	1	5	2	4	2	1	1	2	3	2	4	4	3	2	4	3	4	4	3	3	3	5	5	5	3	4	3	5
1	2	1	1	3	3	2	2	3	4	2	4	4	3	2	3	4	3	2	3	2	4	3	4	4	3	3	3	3	3	3	3	4
2	2	4	1	1	1	1	4	2	5	5	4	5	4	2	4	3	5	4	3	3	2	4	4	3	3	3	4	5	4	5	3	5
2	2	2	1	1	2	7	5	5	5	2	4	5	4	4	5	4	4	5	5	3	5	5	5	5	5	5	4	4	4	3	4	4
2	1	1	1	2	3	1	3	2	5	5	2	3	3	5	3	5	5	3	4	5	4	3	3	2	3	3	5	4	5	4	4	5
1	1	4	1	1	2	7	4	3	4	3	5	2	4	5	4	4	4	5	4	4	2	3	4	3	4	3	3	4	5	4	4	4
2	1	2	1	1	4	7	2	1	1	2	2	2	2	4	4	5	3	5	4	4	3	3	5	5	3	4	4	4	5	4	5	5
2	1	2	1	1	2	5	3	4	5	3	3	4	5	5	5	4	4	4	4	2	4	3	4	4	4	4	3	4	4	4	4	5
2	3	2	1	3	2	5	1	3	3	4	3	3	4	3	4	3	5	4	4	3	4	4	4	4	4	3	4	3	5	3	3	2
2	2	3	1	4	1	4	4	5	2	4	5	4	5	5	5	5	4	3	4	4	4	4	5	4	3	5	4	5	4	4	4	5
1	1	2	1	2	2	6	3	4	4	2	3	3	4	5	5	3	2	5	5	3	2	3	3	4	2	3	4	3	3	4	3	4
2	4	1	1	4	2	2	5	5	5	4	5	5	5	5	5	5	5	5	5	5	4	5	5	3	5	5	5	4	5	5	5	5
2	3	1	1	2	1	4	4	5	3	5	3	3	3	4	4	3	4	4	4	3	3	4	5	4	5	3	5	5	4	5	5	5
1	4	4	1	2	2	4	4	4	5	4	4	5	4	4	4	3	4	5	5	5	5	5	4	5	5	5	5	4	5	5	5	5
1	5	1	1	1	2	3	5	4	5	3	3	2	4	4	4	2	3	5	2	4	3	5	4	3	3	2	3	5	4	3	3	3
1	1	1	1	2	3	3	4	4	4	5	4	3	4	4	4	4	4	4	5	5	5	4	4	3	4	5	4	4	4	3	4	2
1	2	2	1	4	3	2	2	3	1	2	4	2	2	3	3	4	2	2	4	4	5	2	3	4	3	3	5	2	4	3	4	4
1	3	2	1	2	3	4	3	2	5	4	2	3	2	5	4	3	4	3	4	3	4	3	4	4	3	3	4	5	4	3	4	4
2	2	2	1	2	1	6	4	3	4	4	4	5	4	3	5	3	3	4	3	4	4	5	4	4	5	5	4	4	5	4	5	4
1	1	4	1	2	1	1	3	4	4	2	4	2	5	5	4	5	5	3	5	3	3	4	4	4	3	3	3	2	4	2	3	3
1	3	1	1	1	3	6	3	2	2	5	2	5	4	4	4	4	5	5	3	5	3	3	3	3	4	2	4	4	5	5	5	5
2	1	1	1	3	2	5	4	4	5	3	3	3	4	5	4	5	4	4	4	3	5	3	5	4	3	3	3	5	5	4	4	4
1	1	1	1	2	1	6	2	4	5	4	3	3	4	5	3	4	5	4	5	5	5	4	4	5	4	3	4	4	3	4	4	5
2	2	3	1	2	3	4	3	5	5	4	4	5	5	3	4	4	4	4	4	4	5	4	1	4	3	2	3	3	2	2	2	3
1	2	2	1	2	3	5	4	4	3	5	5	3	5	4	5	5	4	4	3	5	4	3	3	3	3	3	5	5	4	5	4	5
1	2	1	1	2	2	1	2	2	4	2	3	2	2	3	1	3	2	2	3	2	3	3	4	4	4	5	4	4	4	4	4	3
2	1	3	1	1	1	6	4	3	3	4	3	2	2	4	3	4	4	2	5	3	5	4	5	4	5	4	2	4	3	3	2	3
2	3	3	1	2	3	1	4	4	5	5	3	5	2	1	4	4	2	3	3	2	4	4	5	3	3	5	3	3	4	4	4	2
2	1	3	1	1	2	6	2	2	2	3	2	4	2	2	2	3	4	2	3	3	3	3	4	4	3	4	4	3	4	4	4	4
2	1	4	1	3	3	7	4	3	3	4	3	3	3	4	4	3	5	5	3	4	2	3	2	2	3	4	5	2	4	2	3	4
2	3	1	1	3	3	2	2	1	4	2	4	4	3	4	4	3	4	3	5	3	4	5	5	5	4	3	2	5	2	5	3	3
1	4	2	1	3	3	1	2	5	5	3	3	2	5	4	3	3	3	4	4	3	3	3	4	4	4	4	5	3	4	5	4	5
1	3	2	1	2	2	5	3	2	2	4	3	4	3	3	5	3	5	2	2	2	4	4	4	3	4	3	5	4	4	4	4	5
2	3	3	1	2	1	2	2	4	3	3	4	4	5	4	4	3	3	5	5	4	3	3	5	3	4	5	5	5	5	5	4	4
2	2	2	1	1	3	6	4	4	4	4	5	5	5	3	4	2	3	4	4	4	5	4	4	3	5	3	5	3	5	5	4	4
2	2	2	1	3	3	1	2	5	2	5	4	5	3	4	4	4	4	3	3	2	4	5	5	3	3	5	5	3	4	5	5	5
2	1	2	1	1	3	1	4	2	3	2	2	3	5	5	5	2	3	5	4	4	5	4	5	5	4	4	5	5	5	5	4	5
1	2	1	1	2	1	7	5	4	5	4	5	4	4	4	3	4	3	2	3	3	4	2	3	3	2	1	4	3	4	4	3	3
2	2	2	1	1	1	5	4	3	4	4	5	3	4	4	3	5	4	4	5	5	5	4	3	5	3	5	5	5	4	5	3	5
1	1	4	1	1	4	6	5	4	5	3	4	4	1	2	1	3	3	3	2	4	2	3	2	3	3	1	4	4	3	3	5	3
2	3	4	1	2	3	2	2	3	5	4	3	3	4	5	5	4	4	4	4	5	4	3	3	5	5	5	2	2	3	4	3	2
2	2	1	1	1	4	5	2	5	3	3	4	4	1	4	3	4	4	2	1	3	4	4	4	4	3	3	4	5	4	4	4	4
2	1	1	1	3	3	4	5	4	4	5	4	4	5	4	5	3	5	4	2	5	4	5	3	5	3	4	4	3	4	5	5	4
2	1	1	1	2	2	4	5	2	5	4	5	5	4	3	5	3	5	5	3	5	5	5	4	4	5	4	5	4	4	5	5	4
2	2	2	1	1	3	5	5	5	5	5	5	5	4	2	5	3	5	3	3	5	5	3	4	4	4	3	3	3	2	2	3	4
1	1	3	1	2	4	4	3	4	3	3	5	4	3	5	5	3	5	2	3	4	2	4	3	4	3	2	2	4	3	3	2	3
2	3	1	1	1	2	3	3	4	5	5	5	5	4	4	3	4	3	4	4	4	3	5	4	4	5	4	3	3	4	4	4	4
2	2	2	1	1	3	2	2	3	2	3	4	2	3	5	3	3	4	3	5	5	5	4	5	5	5	5	4	4	4	3	3	4
2	2	3	1	3	1	5	5	3	4	2	4	5	2	2	2	3	3	2	4	1	4	4	4	3	5	4	2	4	4	3	5	2
1	2	2	1	1	2	1	3	1	4	2	3	3	3	4	3	5	3	4	4	2	3	5	4	3	5	5	4	5	4	2	4	4
2	3	2	1	3	3	5	2	4	3	4	3	3	3	2	2	3	4	3	4	2	4	4	4	3	3	5	4	3	3	2	3	4
1	1	2	1	1	2	1	2	3	5	3	4	3	5	3	2	2	4	3	3	3	5	5	5	5	5	5	4	3	4	4	5	4
1	2	2	1	1	1	4	4	4	3	3	3	5	4	5	5	5	5	4	4	5	5	5	4	5	5	3	4	4	5	4	5	5
2	2	1	1	3	2	5	3	1	1	3	3	3	3	4	4	5	4	5	3	4	3	3	3	3	3	3	4	3	4	5	3	4
1	1	2	1	2	1	1	5	4	4	4	5	3	4	4	5	4	3	5	5	5	4	2	2	3	3	4	3	4	3	3	4	3
1	3	2	1	1	1	1	3	1	3	2	3	4	3	4	5	4	5	3	4	3	5	4	4	4	3	4	5	5	5	5	5	5
2	3	3	1	2	2	1	5	2	5	4	2	5	3	4	4	5	4	5	4	5	5	4	5	4	5	4	5	5	5	5	4	4
2	2	2	1	1	4	4	3	2	4	4	4	3	5	4	5	5	5	5	5	5	3	4	5	5	4	5	5	4	4	5	5	5
2	3	2	1	3	2	6	4	2	4	2	4	3	4	5	5	4	5	3	3	3	4	5	3	5	4	5	5	5	5	4	5	5
2	3	1	1	2	1	1	5	3	4	3	5	3	3	5	3	3	5	3	4	4	4	3	5	5	3	3	4	4	3	4	3	5
2	3	2	1	3	1	5	3	2	2	2	3	4	4	3	4	2	3	3	3	1	2	3	3	3	3	2	3	5	4	3	5	4
1	3	1	1	3	3	2	3	3	3	4	2	2	2	4	2	2	4	3	3	5	4	2	3	5	3	4	3	3	1	3	3	2
1	2	1	1	2	2	4	4	4	5	4	4	4	5	4	5	4	5	4	3	5	5	3	4	5	4	4	5	4	5	5	4	4
2	2	2	1	4	3	6	2	5	5	3	5	5	3	3	4	5	2	5	4	3	4	5	5	4	4	4	5	3	5	4	5	5
2	2	4	1	2	3	2	2	5	3	5	5	3	4	5	5	4	4	5	4	4	2	4	4	4	2	3	4	5	5	3	4	4
2	3	1	1	4	3	4	4	2	5	3	3	4	4	4	5	4	4	4	4	4	4	3	4	4	2	3	5	5	3	5	5	5
2	1	2	1	1	2	1	4	4	3	3	4	5	4	4	5	5	4	5	3	5	4	3	3	4	3	3	5	2	3	5	4	5
1	3	3	1	2	3	1	4	3	3	3	3	4	5	1	4	3	3	3	3	2	3	3	3	4	3	4	2	3	3	3	3	4
2	3	1	1	2	2	2	5	5	3	4	4	5	4	2	3	5	2	4	3	4	4	5	5	5	5	4	5	3	3	5	5	5
1	1	2	1	2	4	1	5	3	4	5	2	5	5	4	5	4	5	5	3	4	4	4	4	5	4	4	4	5	5	3	5	4
2	3	2	1	2	3	4	1	3	3	3	4	4	3	5	3	5	4	3	3	3	3	3	3	3	4	3	2	3	3	4	3	2
2	1	2	1	3	2	3	5	4	5	3	4	4	2	3	3	5	5	5	5	4	5	4	5	4	4	3	3	4	5	5	5	4
2	1	1	1	1	2	4	3	2	4	4	5	3	4	5	5	3	5	4	5	5	2	4	4	4	4	3	4	5	5	4	5	4
1	3	1	1	1	1	1	5	4	3	4	5	5	5	5	3	4	5	5	5	5	5	5	4	4	5	4	5	5	5	5	5	5
1	1	2	1	3	3	2	4	2	1	4	1	3	4	4	3	2	3	5	3	1	5	3	4	4	4	3	2	3	4	3	2	2
1	3	2	1	2	1	5	5	4	5	5	5	5	4	2	4	4	5	5	4	2	4	3	4	4	5	3	5	5	5	5	5	5
2	3	1	1	4	2	7	4	3	4	2	4	3	5	4	2	3	3	2	4	3	5	5	4	4	4	5	4	5	5	4	4	5
2	2	2	1	3	2	1	2	2	4	3	3	3	5	5	3	4	5	4	4	4	4	3	4	3	3	3	5	4	5	4	4	5
1	1	1	1	4	3	6	3	4	4	2	3	4	5	4	4	4	4	4	3	4	5	5	5	5	5	4	4	5	5	4	4	4
1	1	2	1	3	3	4	5	4	4	5	3	4	5	4	5	4	5	4	4	5	4	3	3	5	4	3	5	4	5	5	4	5
2	2	1	1	1	3	4	5	5	3	3	4	3	4	2	3	3	3	3	3	4	4	3	3	3	4	3	3	4	4	5	5	4
1	5	4	1	1	3	4	4	3	3	2	1	3	2	3	3	4	4	3	4	5	4	4	4	4	5	5	4	2	3	3	3	4
2	2	1	1	3	1	1	4	5	3	3	4	4	5	5	5	5	5	5	3	3	2	4	4	5	4	4	4	5	5	5	5	5
2	1	1	1	2	1	1	3	5	5	4	5	3	4	3	5	2	3	3	2	5	5	3	4	4	5	4	3	5	4	4	4	5
1	2	1	1	1	3	4	5	5	4	1	4	4	3	4	4	2	4	3	5	4	5	5	5	4	4	4	4	5	5	4	5	4
1	2	1	1	2	2	2	4	3	3	2	3	4	3	3	3	5	4	5	5	2	5	5	4	5	5	4	3	3	3	3	3	3
2	3	3	1	4	2	6	3	3	4	4	1	4	4	5	4	4	5	5	5	5	3	4	3	5	4	3	5	5	4	4	4	4
1	1	4	1	2	1	3	4	4	4	4	5	3	4	4	4	2	4	4	4	4	5	5	4	5	5	5	4	5	5	5	4	5
1	3	1	1	2	2	1	5	2	4	3	1	4	4	4	2	4	3	4	5	5	3	5	4	3	2	3	3	3	4	5	5	5
2	2	2	1	2	1	5	3	4	4	4	5	4	4	4	3	3	5	4	3	3	4	4	3	5	4	4	2	4	2	3	4	4
2	4	2	1	1	4	2	2	5	3	5	4	3	3	4	2	1	3	3	3	2	1	1	2	3	1	4	3	4	3	2	2	5
2	1	3	1	2	1	4	4	2	4	5	3	4	4	4	4	3	3	5	4	5	5	3	4	4	5	4	4	5	4	3	2	2
2	2	2	1	2	2	5	3	3	3	3	3	3	5	5	3	4	4	5	5	4	5	4	4	3	5	5	5	4	4	5	4	4
1	4	1	1	1	1	6	4	5	4	5	5	5	4	5	3	5	4	5	4	4	4	5	4	4	3	3	4	4	5	5	5	4
1	1	2	1	3	3	5	4	3	5	3	5	5	3	4	4	4	4	4	3	3	4	3	4	5	4	3	5	4	5	4	3	5
2	4	2	1	2	2	5	4	4	5	3	2	2	5	4	5	5	5	4	5	3	3	2	4	3	3	4	4	4	4	5	3	5
2	2	1	1	3	4	5	4	3	2	4	5	4	3	3	2	3	3	3	4	4	2	4	2	2	2	3	3	4	3	4	4	3
2	1	2	1	3	4	6	5	4	5	4	4	3	2	3	3	3	4	4	4	2	5	5	5	4	3	5	4	3	4	5	3	5
2	1	1	1	1	2	2	4	4	4	4	5	5	2	5	5	4	5	5	5	5	5	5	5	4	5	5	4	5	5	4	3	5
1	3	2	1	2	4	1	3	4	4	2	5	4	5	5	5	5	5	5	5	5	3	5	4	5	2	3	4	5	4	4	5	5
2	1	1	1	2	4	2	5	3	5	4	4	3	3	4	3	4	5	4	4	4	2	3	4	4	3	2	5	4	5	4	4	3
1	2	2	1	3	3	1	4	5	3	5	5	5	3	4	5	5	4	5	4	5	5	4	5	5	4	5	4	5	5	4	4	4
2	1	2	1	1	3	5	4	5	2	4	3	4	1	4	1	3	2	2	3	3	4	3	3	4	5	5	5	5	3	5	4	3
1	2	2	1	2	1	4	3	4	3	5	2	4	5	5	5	5	5	5	5	5	5	4	5	5	4	5	4	3	5	5	5	5
1	1	1	1	2	2	4	2	3	2	3	2	3	2	4	3	3	3	3	2	4	5	3	5	4	5	3	4	4	3	5	4	4
1	3	2	1	1	1	1	3	3	2	3	2	4	4	4	4	4	4	4	5	5	3	5	5	5	5	5	2	3	4	3	4	4
2	4	2	1	1	1	5	5	4	5	3	5	5	2	5	3	3	2	4	4	2	4	3	4	4	3	4	3	4	4	3	4	5
2	4	2	1	2	4	2	5	3	3	4	2	4	4	5	3	4	3	5	4	3	4	5	4	4	3	4	4	4	5	3	3	3
2	3	2	1	3	2	5	2	3	4	3	2	3	3	5	5	5	5	5	5	5	4	5	3	5	5	5	4	5	4	5	5	5
2	1	2	1	2	3	4	2	2	5	3	3	3	5	3	4	3	3	1	4	3	4	5	3	4	4	3	4	2	3	3	3	4
1	3	3	1	2	3	2	3	4	2	1	4	3	4	5	3	4	5	4	4	4	3	2	3	3	4	4	2	4	3	2	2	5
1	1	1	1	2	4	1	2	5	5	4	4	5	4	2	3	2	3	4	4	3	4	5	5	5	5	5	5	4	2	5	5	4
2	1	3	1	3	4	1	3	3	3	5	4	4	2	4	3	3	5	3	3	2	4	4	3	3	4	3	5	5	5	5	5	4
1	1	2	1	1	1	6	4	3	4	4	3	4	3	4	3	4	4	5	4	2	5	4	5	5	5	5	4	5	5	4	5	4
2	2	1	1	3	1	6	5	1	3	5	4	4	3	2	1	5	4	4	3	4	4	5	4	3	4	4	5	5	5	5	5	5
1	3	1	1	1	2	4	3	1	4	3	3	3	4	3	5	2	4	3	3	4	3	5	3	3	3	4	4	5	5	3	2	4
2	2	1	1	2	1	1	5	4	4	3	5	5	5	4	3	4	5	5	5	4	4	4	4	3	1	4	2	2	2	3	4	3
1	2	2	1	1	1	3	1	4	5	2	4	4	5	4	3	4	4	3	4	5	3	4	5	5	5	4	5	3	5	3	5	3
2	1	2	1	1	2	5	3	4	3	2	1	5	4	3	2	3	5	4	4	4	4	3	4	4	4	1	4	3	5	4	4	4
2	5	2	1	2	3	5	5	4	4	4	4	3	5	3	5	4	2	3	2	5	5	5	4	4	5	5	5	5	5	4	4	4
2	2	2	1	1	2	1	3	4	3	4	5	4	2	4	3	3	5	4	4	4	4	5	5	5	4	5	4	5	3	4	5	5
1	2	2	1	3	2	1	4	3	4	5	4	5	2	4	2	3	1	2	3	3	4	5	5	3	3	3	4	5	4	4	4	4
2	1	1	1	1	3	5	2	3	3	4	3	2	5	4	5	4	5	5	5	5	3	4	3	3	4	3	3	3	4	4	4	4
2	3	1	1	2	1	2	2	2	4	4	4	2	5	5	3	5	4	5	5	5	5	4	5	4	5	3	4	4	5	5	4	4
2	2	2	1	2	1	2	2	4	3	2	3	3	5	5	5	4	4	5	4	5	4	5	4	4	4	5	4	5	3	5	5	3
2	1	1	1	1	3	1	4	3	3	5	4	3	5	3	5	4	5	5	5	5	5	3	3	5	4	4	3	5	4	4	4	5
2	1	1	1	1	3	4	5	4	5	5	3	3	4	5	5	4	5	4	4	5	3	4	5	5	4	5	4	4	5	4	5	3
2	2	2	1	2	3	6	4	4	3	4	3	4	5	3	4	3	2	3	3	4	3	4	3	3	2	1	1	1	4	3	4	2
2	2	2	1	2	1	7	4	3	4	5	5	5	4	5	4	5	4	4	5	4	5	5	5	5	5	5	5	5	5	5	5	5
2	1	4	1	2	3	4	4	3	4	3	3	3	2	4	4	4	2	5	3	3	5	3	4	4	5	4	3	4	4	5	3	4
2	4	4	1	2	3	4	4	4	1	3	3	5	4	5	5	5	5	5	5	5	4	5	5	5	4	5	4	4	5	2	5	2
1	1	2	1	2	2	1	3	4	2	3	2	2	3	5	5	5	5	4	3	4	3	4	4	5	5	4	2	3	2	2	3	4
1	2	2	1	1	3	4	3	5	4	4	4	2	3	2	3	3	1	4	5	4	5	5	2	5	4	3	4	5	4	5	4	3
2	4	2	1	2	4	2	5	3	5	5	5	3	4	3	4	4	3	5	2	4	5	5	5	5	4	3	4	4	5	3	3	5
2	2	2	1	4	2	4	2	4	1	1	3	2	5	3	3	3	3	2	2	2	3	3	4	4	4	3	3	3	3	3	3	3
2	2	1	1	2	2	2	5	4	2	5	3	3	4	4	2	4	4	4	3	4	5	3	5	4	5	3	5	5	4	5	4	5
2	2	2	1	2	4	1	4	4	5	5	4	5	3	4	5	3	4	4	3	5	5	4	5	4	5	4	5	5	5	5	5	4
1	1	3	1	2	3	1	3	2	4	3	2	3	2	3	2	2	3	3	3	2	4	3	2	4	4	4	5	5	5	5	4	3
1	5	1	1	3	2	2	4	3	3	4	4	4	3	4	5	1	4	2	5	3	4	4	4	2	2	5	5	5	4	4	4	4
2	2	2	1	3	3	1	3	2	2	2	2	1	4	3	3	5	5	5	4	4	5	4	4	4	5	4	4	5	5	5	4	5
1	3	2	1	2	2	1	2	4	3	3	5	4	3	3	4	3	4	4	4	5	2	5	4	4	5	3	5	4	4	5	4	4
2	1	1	1	4	1	7	4	5	4	4	5	4	5	5	5	5	4	4	3	4	4	4	5	4	5	5	4	3	4	4	4	5
1	1	1	1	1	2	3	4	5	5	5	3	5	4	5	3	5	5	4	4	4	3	4	4	4	5	5	5	4	5	5	5	5
2	1	1	1	1	4	4	5	3	4	5	3	4	5	5	5	5	4	5	5	5	5	5	5	5	4	5	4	5	4	3	5	3
2	2	1	1	3	4	6	5	4	4	5	4	5	4	4	5	4	5	5	4	4	5	5	5	4	5	4	4	4	3	2	3	3
2	2	1	1	3	2	7	5	5	3	5	4	3	4	5	5	3	4	5	5	5	4	4	5	4	4	4	5	3	4	5	4	5
2	3	3	1	1	2	4	5	3	3	5	2	2	4	4	3	4	5	3	4	3	3	1	2	3	3	2	4	4	5	4	3	5
1	2	1	1	1	1	6	4	3	5	3	3	3	3	3	3	2	2	4	5	4	4	5	5	5	5	5	5	5	4	5	4	4
2	4	2	1	1	4	2	3	5	5	4	5	5	4	3	3	3	4	4	3	3	3	4	4	5	5	4	4	5	5	4	3	4
2	1	1	1	1	4	2	4	5	5	4	5	5	5	5	4	5	4	5	5	5	4	5	4	5	5	5	4	5	4	5	5	4
1	3	4	1	3	3	3	5	4	4	4	3	4	2	1	3	3	2	4	2	4	3	3	2	3	2	4	3	3	4	4	5	5
2	3	1	1	2	3	5	3	5	2	3	5	4	3	5	4	2	3	5	5	5	5	3	3	4	4	4	4	3	3	4	3	5
2	3	2	1	2	3	5	3	4	2	5	1	3	3	5	5	3	1	1	4	3	5	3	5	4	5	2	3	2	2	3	2	2
2	3	3	1	2	2	2	5	4	4	5	5	5	2	3	4	4	4	3	3	5	4	3	5	4	4	4	5	3	4	4	4	3
2	3	3	1	1	1	1	3	4	3	4	5	4	4	3	1	3	3	4	5	4	3	3	5	3	5	4	4	3	5	5	4	4
2	2	1	1	1	2	4	5	5	5	5	5	5	5	5	5	5	5	5	5	4	5	5	5	5	4	5	4	3	3	2	4	2
2	1	3	1	2	3	1	3	3	3	3	5	2	5	4	3	4	4	4	4	4	4	4	4	3	3	3	5	3	5	3	4	3
2	1	2	1	4	3	4	3	1	2	2	2	3	4	3	3	3	4	4	3	4	2	3	3	3	2	4	5	4	4	3	4	5
2	4	2	1	3	2	5	3	4	5	5	2	4	4	4	3	4	5	3	4	3	4	3	3	3	3	3	3	3	5	4	3	3
1	2	1	1	1	4	5	3	3	3	3	2	2	3	3	4	2	2	2	2	4	3	3	2	3	4	4	1	3	5	2	3	4
1	3	1	1	3	1	5	4	4	4	3	4	5	3	4	4	3	3	3	3	3	5	4	4	5	5	5	5	5	4	5	5	5
1	2	2	1	3	2	6	4	3	4	2	3	4	5	5	4	4	3	4	5	4	3	3	5	4	4	3	3	2	3	4	4	2
2	1	2	1	3	3	4	4	4	3	5	4	4	4	4	4	5	5	5	4	5	5	4	4	5	5	5	4	5	4	3	4	5
2	1	2	1	2	3	5	3	2	3	2	4	4	2	2	4	1	4	3	2	4	3	3	3	3	3	4	3	3	3	3	3	4
1	2	2	1	2	3	4	3	2	3	5	3	3	5	5	5	3	4	3	5	4	4	3	3	3	4	3	4	4	4	4	4	4
2	2	2	1	2	2	1	3	4	3	4	2	5	5	4	4	5	4	5	4	4	5	5	5	4	5	4	3	3	5	4	5	5
1	1	1	1	1	1	1	5	3	4	4	4	5	3	3	4	3	3	3	4	5	5	5	5	5	5	4	4	4	4	3	5	4
2	2	2	1	1	3	2	3	4	5	5	5	3	4	5	3	5	4	3	3	4	3	4	4	5	4	4	3	4	3	4	4	3
2	1	1	1	1	2	3	5	4	5	4	5	4	5	3	3	3	4	4	3	4	5	4	4	4	4	4	4	4	4	4	4	4
2	2	2	1	2	1	4	5	3	4	4	5	2	4	5	5	4	5	4	5	5	2	3	4	3	2	2	3	4	4	4	4	3
2	1	2	1	3	3	6	4	4	5	3	3	2	3	3	5	2	3	3	3	3	4	5	5	5	5	5	4	4	4	5	4	5
2	3	4	1	2	2	1	4	3	2	2	2	2	2	3	2	3	3	3	3	1	3	3	1	3	5	4	3	3	4	2	3	4
1	1	1	1	1	3	1	3	5	4	4	4	5	5	3	3	5	5	4	5	2	4	5	4	5	3	4	5	5	5	5	3	5
1	2	1	1	4	3	7	3	4	3	4	3	3	2	2	2	1	3	3	4	2	1	2	3	2	1	4	4	3	2	2	3	1
2	1	1	1	4	1	1	3	3	4	5	4	2	1	3	4	3	5	3	3	2	3	3	5	4	3	2	4	3	5	5	3	3
2	1	1	1	3	1	4	4	5	3	4	4	3	2	4	4	5	3	4	4	4	3	5	5	4	5	5	4	3	4	4	5	5
2	2	1	1	4	3	4	5	4	5	4	5	2	1	4	3	3	4	3	2	2	5	5	5	4	4	4	4	3	4	5	4	5
2	2	4	1	2	3	4	5	5	3	5	3	5	5	4	3	3	3	4	3	4	3	4	4	4	3	4	5	3	4	5	5	5
2	2	1	1	4	3	1	2	4	4	4	3	2	5	4	4	3	4	3	3	5	3	4	4	4	4	3	3	3	3	4	4	4
2	1	1	1	1	3	1	4	2	5	5	4	5	3	3	3	2	5	2	4	4	4	3	5	5	4	4	4	5	5	3	4	3
2	2	2	1	2	3	1	3	3	5	3	4	3	3	4	5	3	3	4	5	5	5	5	5	5	5	5	5	3	4	4	4	4
2	3	2	1	1	4	4	4	3	3	4	5	4	3	4	4	4	3	2	3	5	4	4	3	4	3	3	3	2	3	3	3	3
1	3	2	1	1	2	4	3	3	3	2	4	3	3	5	3	4	4	3	4	4	3	5	3	5	5	2	3	4	4	5	5	2
2	1	1	1	1	2	1	2	2	3	4	3	2	3	2	3	4	3	2	3	2	4	4	3	4	4	3	4	4	4	5	3	3
1	2	2	1	2	2	4	4	4	4	5	4	5	4	5	5	4	5	4	4	4	5	2	4	5	4	4	5	5	5	5	5	5
2	1	1	1	3	1	6	3	5	4	3	5	5	5	5	5	5	5	3	5	5	4	4	4	5	5	3	3	4	2	5	4	4
2	1	1	1	2	2	1	3	3	4	5	4	4	3	4	4	3	3	4	4	4	5	5	5	4	5	5	2	3	4	2	4	3
1	5	4	1	1	2	4	5	5	5	5	5	5	4	5	5	4	4	3	4	5	5	5	5	5	5	5	5	5	4	5	3	4
2	1	1	1	3	4	5	4	2	2	5	4	1	5	3	4	4	5	4	2	4	4	5	4	4	4	4	3	2	4	3	4	4
2	2	2	1	2	2	2	1	2	1	3	2	3	4	5	5	5	4	4	4	5	4	3	3	5	4	2	4	3	4	3	4	5
1	2	2	1	2	2	2	3	3	4	4	4	3	5	4	5	5	5	4	4	5	3	4	3	4	3	3	5	5	5	4	5	5
1	3	1	1	2	2	4	3	3	4	5	4	4	1	4	3	3	2	4	3	1	4	4	5	4	5	5	5	5	5	5	5	4
2	2	3	1	1	1	6	4	4	4	2	2	2	5	4	4	3	5	5	4	5	4	5	4	4	3	5	5	4	3	4	5	3
2	1	1	1	2	1	6	2	2	3	3	3	4	2	2	3	3	3	3	2	4	5	5	5	4	3	5	2	2	2	2	4	3
2	1	2	1	4	2	4	3	4	3	4	4	2	5	4	5	4	5	4	4	5	5	5	3	3	4	5	3	4	2	4	5	4
2	2	4	1	1	1	5	4	5	5	5	5	4	4	4	3	4	4	5	4	5	4	5	4	4	5	4	5	4	4	5	4	4
2	1	2	1	2	3	2	5	4	4	2	4	4	5	5	3	4	5	4	2	4	5	5	5	5	5	5	4	5	4	5	5	4
2	2	4	1	3	4	4	5	5	4	5	4	5	2	5	3	4	4	3	3	3	5	3	5	5	5	3	5	5	5	5	5	5
2	1	1	1	3	4	4	3	1	2	3	2	1	4	3	3	5	5	5	4	4	3	2	5	3	3	4	4	4	4	4	5	4
2	1	2	1	1	3	1	4	3	4	5	5	5	2	2	1	4	2	4	4	3	1	3	3	4	4	4	4	4	4	4	4	3
2	2	1	1	1	1	5	3	1	2	3	1	2	3	5	3	4	3	2	4	3	2	3	3	3	1	3	4	3	3	2	3	2
1	1	2	1	1	4	4	2	3	3	3	1	1	2	2	4	2	3	4	2	2	4	2	5	4	4	4	5	4	3	4	3	3
1	2	4	1	2	4	2	2	2	3	2	3	3	5	5	4	4	3	5	4	4	5	5	5	5	5	5	5	3	4	3	4	3
2	2	1	1	2	1	6	5	3	4	4	3	5	4	5	4	5	4	3	3	4	4	4	5	5	3	3	4	5	4	4	4	3
2	3	2	1	1	3	1	3	4	4	4	5	4	2	4	3	3	4	3	5	2	3	4	3	4	2	3	4	3	3	2	2	3
2	1	1	1	4	2	2	3	4	4	5	3	5	4	4	3	5	5	3	5	4	5	3	4	4	5	4	4	5	4	5	4	4
1	1	2	1	2	3	1	2	2	3	4	3	4	2	4	3	2	2	2	2	2	3	2	4	4	2	3	5	5	4	4	4	4
1	1	2	1	1	4	5	5	4	5	4	4	3	4	4	2	3	2	3	3	2	4	3	4	3	5	3	5	4	4	3	4	5
1	2	4	1	2	1	5	4	4	3	5	4	4	5	4	4	5	4	4	5	5	5	5	4	5	3	3	5	4	4	4	4	3
1	3	2	1	2	4	2	4	4	2	5	5	4	5	4	3	3	2	4	4	4	2	4	5	4	3	2	4	3	5	5	4	4
2	1	1	1	1	3	5	3	3	5	4	3	3	4	4	4	4	5	5	4	5	5	4	4	4	5	5	3	4	4	4	5	5
1	4	1	1	1	4	2	5	5	5	4	1	5	5	3	2	4	5	4	3	3	2	5	4	4	3	4	5	3	5	4	4	4
2	1	1	1	3	2	5	4	4	2	4	4	4	4	4	5	3	5	4	2	4	5	5	4	4	5	5	4	5	4	5	5	5
2	2	1	1	2	3	4	5	4	4	4	4	5	4	3	4	4	5	5	3	4	3	5	4	4	4	4	4	4	5	3	4	4
1	3	1	1	2	1	3	5	5	5	1	5	4	4	4	4	5	5	4	5	5	2	5	5	4	4	2	5	5	3	5	4	4
2	3	3	1	2	2	6	3	3	4	2	2	3	2	4	3	3	4	4	1	3	4	4	4	4	5	3	5	5	5	5	4	5
2	3	2	1	1	1	2	5	3	3	4	4	5	5	5	5	5	5	5	5	5	4	4	4	4	5	4	3	4	4	4	3	4
1	3	2	1	1	4	1	2	1	1	3	3	3	3	4	2	3	3	3	3	3	4	3	4	4	3	3	4	5	4	4	5	4
2	1	1	1	2	3	4	4	4	5	4	5	4	5	4	5	5	4	4	4	5	3	3	4	5	4	5	5	5	4	4	5	5
2	3	3	1	1	4	7	1	2	4	4	4	2	5	4	5	5	4	4	4	5	5	5	5	4	5	4	5	5	5	4	5	5
2	1	2	1	1	4	2	4	5	4	4	5	4	4	3	4	3	3	3	4	5	4	5	5	4	5	4	3	4	4	3	4	3
1	3	1	1	3	1	1	3	2	5	3	2	2	4	5	2	4	3	4	3	3	2	5	3	5	4	4	3	5	4	3	4	2
2	2	2	1	4	2	2	2	3	4	4	3	2	5	5	3	3	2	5	3	4	3	4	4	3	3	3	4	2	2	2	5	4
2	3	2	1	3	1	4	4	5	4	4	2	4	3	5	5	4	5	4	5	4	5	5	5	5	5	5	5	4	5	4	4	5
1	2	1	1	3	1	1	3	3	5	3	5	4	3	2	3	2	3	3	3	3	4	5	5	5	5	4	5	4	4	3	5	4
2	2	2	1	1	1	5	3	4	5	4	3	5	3	4	1	5	4	4	5	5	5	4	5	5	5	3	5	5	5	4	5	5
2	2	2	1	4	2	7	5	4	1	2	4	4	3	4	2	3	5	4	2	2	4	2	3	3	5	3	3	4	5	4	3	4
2	3	1	1	1	2	4	3	2	3	5	4	5	5	3	5	5	5	4	5	2	5	3	2	4	3	3	5	3	4	4	4	3
1	1	4	1	4	1	2	5	5	4	4	5	5	4	4	5	5	5	5	5	5	5	5	5	5	3	5	4	3	4	4	5	3
2	1	3	1	4	1	3	2	3	4	4	2	5	4	2	4	4	4	5	5	3	3	4	2	2	4	4	3	3	4	4	3	4
1	1	2	1	3	1	1	3	3	5	4	3	4	2	5	3	5	3	5	3	2	3	5	5	4	3	4	5	4	4	2	3	3
1	1	2	1	4	4	6	4	4	3	3	2	2	3	4	3	4	3	3	3	5	5	4	4	4	4	4	4	4	5	2	3	4
1	3	2	1	2	3	3	5	4	5	4	4	4	2	3	4	5	5	3	5	4	3	4	2	1	2	2	3	2	5	4	3	4
1	1	2	1	1	4	2	3	5	4	4	5	4	3	2	3	1	5	5	4	5	5	4	3	5	5	5	4	4	5	4	5	5
1	4	2	1	2	2	5	2	3	3	3	3	5	5	5	4	3	5	5	4	5	5	2	4	2	3	5	4	5	5	4	4	5
1	1	1	1	2	2	3	1	3	2	3	3	4	2	4	3	4	2	3	5	3	4	4	4	4	5	4	3	4	4	3	4	4
2	1	2	1	1	3	4	3	4	4	5	4	3	5	3	3	4	4	5	3	4	4	3	2	4	3	4	3	5	5	5	4	5
1	3	3	1	2	2	1	3	3	4	4	2	3	3	5	3	4	4	3	5	4	4	3	3	4	5	4	3	5	5	5	5	5
1	2	2	1	4	2	6	4	4	4	5	4	3	3	2	4	1	2	3	3	3	5	5	4	5	5	5	3	4	5	4	4	3
2	2	1	1	1	1	6	3	1	3	2	1	2	4	3	4	3	3	1	2	4	4	4	5	4	5	5	4	3	4	3	3	3
2	2	2	1	3	1	4	4	4	4	4	5	4	4	2	4	4	4	5	5	5	3	4	4	2	3	4	3	5	4	5	5	3
2	3	1	1	4	2	7	4	3	2	2	3	3	2	4	5	4	4	4	4	2	4	4	5	3	4	3	3	3	5	3	4	4
1	1	1	1	4	2	1	4	4	5	5	5	5	4	5	4	2	4	3	3	3	4	5	5	4	4	5	4	5	4	5	3	5
1	5	1	1	4	3	4	4	5	4	3	5	1	5	4	4	4	4	4	2	4	4	3	4	4	4	3	3	3	3	3	2	2
1	4	1	1	2	1	4	2	3	4	4	5	3	4	3	3	1	4	3	3	2	3	3	3	3	5	3	4	3	5	3	3	3
1	2	2	1	4	1	4	3	4	4	4	3	3	3	3	4	1	3	5	4	3	5	4	4	4	5	4	4	4	3	5	4	4
1	1	2	1	3	3	3	5	3	3	4	4	4	2	4	4	5	5	4	5	4	4	4	4	3	4	4	3	5	2	3	5	4
1	2	1	1	1	1	2	2	3	3	3	3	4	4	4	4	5	4	5	5	5	4	4	4	5	4	3	5	5	4	4	5	5
1	1	3	1	2	2	1	3	3	3	3	4	2	4	4	4	4	4	4	4	3	4	5	5	3	4	4	5	5	4	5	5	5
1	1	3	1	3	4	2	5	4	5	4	5	5	5	5	5	3	4	4	5	3	4	5	5	5	4	3	4	3	4	5	4	4
2	1	3	1	1	1	1	3	1	3	2	2	2	4	3	3	3	3	3	3	4	1	3	2	2	2	4	4	2	2	3	2	2
1	2	1	1	2	1	5	5	4	4	5	4	2	3	5	5	2	3	4	4	2	5	4	4	5	5	4	5	5	5	4	5	5
1	3	2	1	2	2	1	3	5	3	4	5	3	5	5	5	5	5	5	5	4	5	4	5	4	4	4	3	3	3	3	3	4
2	3	4	1	1	2	1	4	5	3	3	4	3	4	5	5	3	4	5	4	5	5	4	4	2	4	5	5	5	5	5	4	4
2	3	2	1	2	2	4	2	5	2	3	4	5	4	4	5	5	4	3	5	5	5	4	4	3	4	4	5	4	5	4	5	4
1	2	1	1	3	3	4	5	4	4	2	4	3	5	3	3	5	4	5	5	5	3	2	3	5	4	4	3	5	4	5	3	4
2	1	1	1	2	1	6	3	4	4	3	5	5	3	4	3	3	3	3	4	4	5	4	4	3	3	4	3	3	3	2	4	2
2	2	2	1	1	2	4	2	5	5	3	5	4	5	5	4	4	5	4	5	5	5	5	5	5	5	3	3	3	5	4	5	5
1	5	4	1	1	2	2	3	4	3	3	4	3	5	4	4	4	4	5	5	4	4	3	3	3	4	4	5	5	3	5	3	5
2	1	2	1	2	1	6	4	4	3	4	3	5	5	4	3	5	4	3	2	5	5	4	4	3	5	3	4	5	3	4	4	5
2	3	2	1	4	3	4	4	3	4	3	2	2	2	3	4	2	3	2	2	3	4	3	3	4	3	5	2	2	4	3	3	4
1	2	1	1	1	2	1	3	4	4	3	3	2	4	3	5	4	5	5	3	4	5	3	4	4	4	5	5	5	4	4	5	5
1	2	2	1	2	2	4	5	5	4	4	5	4	5	2	3	1	3	4	2	2	4	4	4	5	5	4	1	4	4	4	4	3
2	3	3	1	1	1	6	4	3	3	4	4	5	2	4	5	4	4	4	4	2	5	5	4	4	5	5	5	5	5	3	5	4
2	2	1	1	2	2	2	5	3	3	2	3	4	5	2	4	5	5	3	4	4	2	3	4	2	2	4	3	3	4	5	4	4
1	3	2	1	3	2	2	4	4	3	5	3	5	3	3	3	3	2	3	5	3	4	3	4	5	3	5	4	5	5	4	5	4
1	4	4	1	3	3	1	4	4	4	1	3	5	4	3	5	4	4	3	4	4	4	3	3	3	4	3	4	4	3	3	4	3
1	2	1	1	1	1	1	4	2	3	4	4	5	3	3	4	4	3	4	3	3	5	3	3	3	3	5	5	4	5	5	3	3
2	1	2	1	2	2	3	4	3	2	1	4	3	3	5	4	4	4	3	5	3	4	4	5	5	4	2	4	4	4	4	4	5
2	2	1	1	1	2	4	2	4	3	4	5	2	4	4	5	4	5	4	4	3	5	5	5	5	4	4	5	5	5	5	5	4
1	4	2	1	2	3	1	3	5	2	5	4	3	4	5	5	5	5	5	5	5	5	3	5	4	5	4	4	3	4	4	4	4
2	1	2	1	2	2	6	3	4	2	4	3	3	4	4	3	5	5	3	4	4	4	5	4	2	2	2	5	5	5	4	3	3
2	2	2	1	1	3	5	5	5	5	4	5	3	4	5	3	3	5	3	3	3	5	5	5	5	5	4	5	5	5	5	5	5
1	2	2	1	1	3	4	3	4	3	3	3	2	5	4	4	4	4	3	3	3	5	5	5	5	4	5	4	5	4	5	4	3
1	3	1	1	2	4	6	4	4	5	3	4	3	5	4	5	3	4	3	4	5	3	5	5	3	3	2	4	5	4	5	5	3
2	1	4	1	4	2	1	5	4	4	5	5	3	4	3	2	4	5	3	5	4	4	4	5	4	5	4	4	4	5	4	4	4
2	3	2	1	4	2	4	3	4	4	2	2	4	2	3	3	2	2	2	3	3	3	3	5	3	5	5	3	4	5	5	4	3
2	4	1	1	1	3	4	4	3	5	3	4	4	4	5	4	4	5	3	4	4	5	5	4	5	5	4	5	4	5	5	4	4
2	1	2	1	3	4	6	2	1	3	4	2	2	2	1	5	2	4	3	3	2	2	3	2	5	3	4	4	3	4	4	5	4
1	1	2	1	2	4	5	5	4	5	3	4	5	5	5	5	4	4	3	5	5	3	3	4	5	5	5	5	4	4	4	4	5
2	4	1	1	2	2	2	3	5	2	4	5	3	4	3	3	5	3	4	4	4	3	2	3	3	2	4	5	5	3	4	4	2
2	1	3	1	3	1	6	4	4	5	5	5	5	4	2	4	2	5	4	2	4	5	5	5	5	5	5	4	4	5	4	5	4
1	3	4	1	4	2	1	5	3	4	4	4	4	4	4	4	4	3	4	4	2	2	4	3	3	2	4	5	5	5	5	5	5
1	2	1	1	4	3	6	2	3	1	4	4	3	3	5	3	5	5	4	4	5	3	5	4	2	2	4	4	5	5	5	4	4
1	1	4	1	2	2	7	4	4	3	3	3	3	5	3	3	3	2	2	3	3	1	3	3	3	3	3	5	3	5	4	2	4
1	3	1	1	2	2	1	3	4	5	2	3	2	5	2	3	4	4	3	3	4	4	5	3	3	3	3	4	4	4	4	4	3
1	2	1	1	3	3	5	4	3	5	5	5	4	3	2	3	2	3	4	4	5	2	4	4	2	3	4	5	5	3	4	3	3
1	2	1	1	1	2	1	5	3	4	3	3	3	4	4	5	4	2	2	4	3	4	4	5	3	3	3	4	5	4	4	4	3
1	2	3	1	2	4	3	5	5	4	5	3	4	2	3	4	3	4	3	2	4	4	5	5	3	3	3	5	3	5	4	2	4
1	2	2	1	2	2	4	4	4	4	4	5	5	4	3	4	3	4	3	3	1	4	5	5	4	4	3	5	5	4	5	5	4
2	1	1	1	2	2	4	4	3	4	4	2	2	5	4	4	4	5	3	5	5	4	5	5	2	4	5	4	4	4	4	4	5
2	2	2	1	1	2	6	4	3	5	2	3	5	3	5	4	3	4	3	4	3	5	4	4	3	3	5	5	3	3	4	5	5
2	4	2	1	1	3	5	4	5	3	3	3	1	2	1	2	2	3	3	3	2	4	3	4	5	5	4	5	5	3	5	5	5
2	1	1	1	4	1	4	4	4	4	3	3	4	1	3	4	3	3	3	3	5	4	3	4	3	2	3	4	4	5	3	4	3
2	2	3	1	1	1	6	4	4	5	5	3	3	5	5	4	5	5	5	5	5	5	4	4	5	5	5	5	5	4	5	5	5
1	1	3	1	2	4	7	4	3	5	4	4	4	5	5	4	5	5	5	5	4	4	2	5	5	3	2	4	4	4	4	4	2
2	3	2	1	1	1	1	5	3	5	5	3	4	4	5	4	5	3	3	4	4	4	4	5	4	4	4	5	5	5	5	5	5
2	1	4	1	1	2	7	5	4	3	5	5	3	4	4	4	4	4	4	4	5	5	3	4	4	4	4	5	4	4	3	4	4
2	4	2	1	1	2	1	3	4	3	4	2	1	5	4	3	5	4	5	4	4	5	5	5	4	4	4	4	5	4	4	4	4
2	2	4	1	1	2	6	4	3	3	2	3	5	3	5	3	4	4	5	5	5	5	5	4	4	4	5	4	3	4	5	5	5
1	1	2	1	3	3	2	5	4	4	5	5	5	4	4	5	5	3	3	4	5	4	5	4	5	4	5	3	3	3	5	5	4
1	1	2	1	1	1	1	2	3	3	3	3	3	4	5	5	5	5	5	4	4	4	4	3	3	5	4	3	3	5	4	2	5
1	1	1	1	4	2	3	4	4	4	3	4	4	4	5	4	1	3	2	4	4	3	2	3	4	3	4	3	5	4	3	2	3
2	2	3	1	2	2	4	4	5	4	3	5	2	3	5	5	3	3	4	5	5	4	3	3	3	3	5	4	4	4	4	3	4
2	1	2	1	2	3	2	3	4	2	3	3	3	3	5	4	3	2	4	3	4	4	4	3	2	2	3	5	5	5	5	4	5
1	3	1	1	2	1	1	5	4	4	3	5	5	3	1	4	3	3	3	2	3	5	4	5	5	4	5	5	5	4	5	5	4
2	2	1	1	2	2	4	4	3	3	4	3	3	1	4	4	4	5	3	4	2	3	4	4	3	3	3	5	4	5	4	5	4
2	1	2	1	3	1	6	3	4	5	3	2	2	5	4	5	5	5	5	5	4	4	2	4	4	4	4	4	4	3	3	5	3
1	2	2	1	1	2	2	3	4	4	2	2	4	4	3	4	5	3	3	5	3	4	4	5	3	5	4	5	5	5	5	5	5
1	3	2	1	2	1	1	3	2	4	5	4	3	2	1	3	3	3	4	2	4	4	4	5	5	3	4	4	5	5	5	4	3
1	1	3	1	3	1	3	2	5	4	2	3	4	4	5	4	5	3	3	4	4	4	5	4	4	5	5	3	5	4	1	5	4
1	1	1	1	4	3	1	3	2	4	2	1	3	3	4	3	2	3	2	2	2	5	5	3	4	2	4	5	2	4	3	2	5
1	1	2	1	3	2	6	3	5	4	4	3	3	3	4	2	3	5	2	3	2	4	4	4	3	3	3	4	4	4	3	4	3
1	3	1	1	2	4	6	3	4	3	3	3	5	5	3	3	2	3	4	4	4	5	5	4	4	4	3	4	5	3	3	3	4
1	2	3	1	3	4	4	4	3	4	4	4	3	3	4	1	2	4	4	2	4	5	3	5	5	4	4	5	5	4	4	5	5
1	2	3	1	2	2	2	3	3	4	2	4	4	4	3	4	4	3	4	3	5	3	5	3	4	2	2	4	5	4	5	4	3
2	3	2	1	2	1	5	2	3	4	3	4	5	3	3	4	4	3	5	4	4	5	5	5	5	5	5	5	4	4	4	5	5
1	3	2	1	1	2	4	2	4	5	4	2	3	4	4	5	4	4	3	4	3	4	4	3	4	4	5	5	4	3	3	3	3
2	2	1	1	2	3	6	4	2	3	2	3	3	4	4	4	4	5	4	5	4	3	5	4	5	5	5	2	5	4	3	4	3
2	3	2	1	1	2	4	4	3	4	4	3	5	3	4	4	4	5	3	4	3	4	4	3	3	2	5	5	3	2	1	2	4
2	1	3	1	2	1	5	3	5	5	3	4	3	3	3	4	5	4	5	4	3	4	5	3	3	4	4	5	4	5	5	5	5
1	1	2	1	3	2	4	4	4	4	4	4	3	5	4	5	5	3	5	5	5	4	3	3	3	1	3	3	3	4	3	4	4
1	1	1	1	1	3	3	3	3	4	2	3	4	4	5	5	5	4	4	3	4	4	3	4	1	3	4	5	4	5	3	5	4
2	1	2	1	1	3	7	4	3	4	3	4	2	4	4	4	3	4	4	3	3	5	2	5	3	3	5	5	5	5	5	5	5
2	2	3	1	1	1	4	4	4	5	3	5	3	4	2	4	4	2	3	3	4	5	5	5	4	5	4	4	3	2	3	3	4
2	4	1	1	4	3	4	5	3	4	4	5	4	3	4	4	3	4	5	4	3	5	5	5	4	5	4	5	5	5	4	5	5
1	1	1	1	2	1	1	5	3	4	3	5	3	5	5	4	5	5	4	4	5	4	4	4	3	2	2	5	4	5	3	5	5
1	1	2	1	2	1	4	5	3	5	4	3	2	5	5	5	5	5	5	5	4	3	4	4	2	3	3	3	4	3	4	3	2
2	2	3	1	3	4	4	4	5	5	3	4	4	4	4	4	5	5	5	3	3	3	3	3	4	3	3	5	5	5	4	5	4
2	4	1	1	3	1	1	5	2	4	3	4	5	5	3	5	5	4	4	3	2	5	4	5	4	4	4	4	4	4	5	4	5
2	1	1	1	2	2	1	4	4	2	1	3	3	2	4	3	2	2	3	4	4	3	4	5	4	2	2	3	4	4	4	2	4
2	2	1	1	2	1	4	1	2	3	4	3	5	3	4	5	5	3	4	4	3	3	1	3	4	4	3	5	4	5	5	3	3
1	1	1	1	3	4	5	4	3	4	3	4	4	3	2	2	2	3	3	2	3	5	5	4	4	4	3	5	5	5	4	5	4
2	1	2	1	2	3	4	3	3	4	2	3	4	3	1	2	4	2	3	4	1	4	3	4	4	4	3	5	4	5	5	5	4
1	5	2	1	1	3	1	5	4	4	4	4	4	1	3	4	1	5	4	3	5	3	2	2	2	3	4	3	3	4	4	4	3
1	4	2	1	3	3	5	3	2	4	3	3	4	2	1	5	3	4	3	4	3	3	5	4	2	5	5	5	3	4	3	3	5
2	1	2	1	2	1	1	3	4	3	2	3	3	4	3	4	4	4	2	3	5	1	1	2	3	3	4	5	4	4	3	3	3
2	4	1	1	1	2	3	2	4	3	3	3	2	4	2	2	2	3	3	4	3	5	5	4	4	3	4	4	4	3	2	3	1
1	2	3	1	2	2	1	3	3	4	5	4	5	5	2	5	3	5	4	5	5	4	5	4	3	3	5	4	4	5	5	5	4
1	3	2	1	1	1	1	2	5	5	5	3	2	3	3	4	3	2	3	3	4	3	4	3	3	3	2	3	3	4	3	5	4
2	2	4	1	1	2	1	1	3	4	3	3	4	3	4	3	5	5	3	4	3	3	3	4	3	4	5	5	5	5	5	4	4
1	2	2	1	3	4	2	5	5	3	3	4	3	4	3	5	3	4	2	4	5	5	3	3	5	3	4	3	4	3	3	4	4
2	2	1	1	1	1	1	4	4	3	2	2	3	1	4	4	4	5	3	3	3	5	4	4	5	4	4	3	5	5	4	5	5
1	2	2	1	2	2	2	3	4	4	5	2	3	4	3	5	4	4	3	3	2	4	4	3	3	3	3	4	4	5	5	5	5
2	1	1	1	2	1	4	4	5	4	5	5	5	4	4	4	4	4	4	3	3	5	5	4	4	5	5	5	4	4	5	5	5
2	1	2	1	1	1	4	4	5	5	5	4	5	4	5	4	5	4	5	5	5	5	5	5	4	3	5	5	5	5	5	5	5
1	1	1	1	4	4	2	1	3	2	3	2	3	4	4	2	3	2	1	2	2	4	5	3	2	4	4	5	5	5	5	4	5
1	3	1	1	1	2	6	4	4	4	5	4	4	3	3	4	3	4	4	5	5	4	4	3	4	5	3	5	5	5	4	4	5
1	1	3	1	2	2	1	2	3	4	2	3	3	3	4	4	3	4	3	4	4	2	3	4	5	3	4	4	4	5	5	4	4
1	2	1	1	2	3	4	3	3	3	2	3	3	3	3	3	4	2	4	4	2	4	2	4	3	4	4	4	5	5	4	5	3
2	4	3	1	1	1	1	4	4	3	4	4	3	3	5	3	3	3	2	5	4	4	4	4	3	4	4	5	4	2	3	4	3
1	1	1	1	1	2	1	4	4	5	4	3	3	3	5	3	4	3	3	4	4	3	2	3	3	4	4	3	3	4	2	4	4
2	2	2	1	3	2	4	5	5	4	3	3	4	3	4	4	3	5	2	3	4	4	4	4	3	3	4	5	3	4	4	5	4
1	2	2	1	4	2	4	3	5	5	3	5	4	2	4	3	4	4	3	3	3	5	5	3	5	5	5	5	5	5	5	5	5
2	3	2	1	1	4	6	4	3	4	4	4	4	1	2	3	2	1	3	3	3	5	3	5	4	4	3	2	4	2	3	3	2
2	1	1	1	2	3	4	3	4	2	4	4	5	4	5	4	5	4	4	3	4	4	3	4	3	3	4	5	4	4	4	3	5
2	2	1	1	3	2	7	1	4	3	2	2	5	4	5	5	4	5	4	5	5	5	4	5	5	5	5	5	5	4	4	4	5
2	3	1	1	3	3	1	2	4	5	4	4	4	3	4	4	3	4	3	4	5	4	5	4	5	5	5	5	5	5	4	5	4
2	4	1	1	2	1	1	1	4	1	3	4	2	5	3	2	4	3	3	3	3	5	4	5	5	5	2	5	3	5	5	4	5
1	2	2	1	2	1	1	5	4	3	5	5	4	4	3	5	3	3	5	3	2	4	5	4	5	3	5	3	3	5	4	5	5
2	2	4	1	2	1	1	2	3	2	3	1	1	3	3	3	4	3	5	2	4	2	5	5	4	3	3	4	3	3	4	2	4
2	2	3	1	3	2	4	3	2	1	3	3	4	3	2	4	3	3	4	3	2	4	4	3	4	2	3	2	2	3	3	2	3
2	3	2	1	3	2	4	3	5	2	4	2	3	4	4	5	5	5	3	5	5	5	3	4	5	5	4	4	3	3	5	5	5
1	2	2	1	1	3	1	4	3	3	2	3	3	5	5	3	5	3	3	4	5	5	3	3	3	4	4	4	5	3	3	4	4
2	1	2	1	2	4	6	2	5	2	3	5	3	3	4	3	2	3	4	3	5	3	4	5	4	4	3	3	3	4	5	2	3
2	4	1	1	4	2	6	2	2	1	1	5	2	3	3	2	3	5	4	4	3	4	4	3	4	5	4	3	2	2	3	2	3
1	2	4	1	3	2	2	4	3	2	2	3	3	5	5	5	3	4	4	4	5	2	4	5	3	4	4	4	3	4	3	4	5
1	2	2	1	4	1	1	4	2	4	4	2	4	5	5	4	5	5	3	2	3	4	5	4	3	5	3	5	5	3	5	3	5
2	1	2	1	3	1	1	1	3	3	3	3	4	3	3	3	4	2	4	3	3	5	5	4	4	4	4	3	5	5	5	4	4
2	2	1	1	2	2	1	3	4	4	1	4	4	3	4	4	4	5	3	3	3	3	3	2	4	3	3	2	3	3	4	2	3
2	2	2	1	2	2	1	4	3	4	2	4	5	4	4	5	4	5	5	5	4	2	5	3	4	3	1	5	3	5	4	4	2
1	2	2	1	2	3	4	2	2	3	2	4	4	3	3	3	5	3	3	3	5	5	4	5	4	5	4	5	4	5	5	5	5
2	1	3	1	1	1	1	2	5	5	4	4	4	5	4	2	3	5	3	5	4	3	4	5	5	3	4	3	4	3	3	4	3
1	2	2	1	2	1	2	5	3	5	4	4	3	3	3	3	4	4	2	3	3	3	5	5	4	5	5	5	5	4	5	5	5
1	5	1	1	3	2	7	2	2	2	2	2	3	3	2	4	4	4	2	2	3	3	4	2	4	3	4	3	3	2	3	3	3
1	1	4	1	1	1	5	1	3	2	4	3	3	3	2	3	3	4	4	4	2	4	4	3	3	5	2	3	5	5	4	4	5
2	4	1	1	3	1	6	4	3	5	4	4	5	3	3	3	5	3	5	4	3	2	2	4	4	4	2	4	3	5	3	4	3
2	2	2	1	2	3	1	3	3	3	3	5	4	5	3	5	4	4	3	5	5	3	5	4	4	4	4	3	4	3	4	3	2
2	3	1	1	4	1	2	3	4	4	4	3	4	3	5	5	3	3	4	3	4	5	5	4	5	5	5	3	4	5	5	4	5
1	3	2	1	1	3	4	3	4	2	5	5	5	5	3	5	3	5	5	3	4	5	4	3	2	4	5	4	4	3	4	4	4
